# Supplementary material for: Python algorithms in particle tracking microrheology
Source: Chem Cent J. 2012 Nov 27;6:144. doi: 10.1186/1752-153X-6-144 (PMC3545843; doi:10.1186/1752-153X-6-144)
Supplement: Additional file 1 — rheology.zip - compressed ZIP archive containing the Rheology Python package. The archive contains several files. The source code in the Rheology subfolder, a setup.py for installation, README.txt and License.txt files and the Example subfolder. Installation (as usual in python): python setup.py build; python setup.py install The Example subfolder contains two Python scripts. The Function-test.py can be used to run test calculations and see the example plots presenting that all functions work properly. The figures presented in this paper were also generated by this script. The ProcessRheology.py is a batch processing script, controlled by commands and parameters provided in a config.txt plain text file. An example of this file is also included here, containing detailed description of every parameter. This scripts is a fully functioning microrheology data evaluation toolkit, utilizing the functions of the Rheology package. [file 1752-153X-6-144-S1.zip › rheology-1.0/Rheology/RotateDataset.py]

#!/usr/bin/env python
""" If the position distribution is anisotropic, it worths checking an
    orientation parameter. Statistically this can be done looking at the
    distribution as a momentum tensor, and finding its orientation from
    the eigenvectors.
    Then the data can be realigned without losing the generality such,
    that the longer distribution (long axis) is parallel to the Y axis.

    Author:     Tomio
    Date:       2011 Sept.
    Warranty:   None
    License:    LGPLv3
"""

from numpy import *
from numpy.linalg import eig

def RotateDataset(dat, convert=True):
    """ Fit an ellipse using the inertia momentum tensor of the data:
        1. calculate and subtract the center of mass
        2. calculate the inertia momentum tensor
        3. find its eigenvectors
        4. if requested, convert the coordinates by a rotation around
            the center of mass

        Right now it is meant for 2D, but it is possible to extend to 3D
        using two angles of directions and a 3D rotation.

        parameters:
        dat:        2D data set, possibly with 2 columns
        convert:    if True, convert the positions to the new coordinate
                    system. 

        return:
        a dict containing
        'Center':           the i,j positions of the center of mass
        'Eigenvector0'
        'Eigenvector1':     direction of the main axes, possibly 0 along
                            the longer one
        'Eigenvals':        a vector of the two eigenvalues
        'MajorAxis':
        'MinorAxis':        the half length of the major and minor axis
        "alpha":            the direction angle of Eigenvector1
                            (hopefully the minor axis)
        'NewData':          the converted data if convert is True
    """
    res = dict()

    if dat.ndim != 2 and dat.shape[1] != 2:
        print "This calculation is designed for 2D data sets having 2 columns"
        return res

    if dat.shape[0] < 3:
        print "Not enough data error!"
        return res

    #Center of mass:
    cent = dat.mean(axis=0)
    res['Center'] = cent

    ndat = dat.copy()
    #recenter the data:
    for i in xrange(dat.shape[1]):
        ndat[:,i] = dat[:,i] - cent[i]
    #end for i

    #Components of the inertia momentum tensor:
    xx, yy = (ndat*ndat).mean(axis= 0)
    xy = -1.0*(ndat[:,0] * ndat[:,1]).mean()
    common2 = (xx - yy)**2 + 4.0*xy*xy
    common = sqrt(common2)

    #the real x,y turns vs i and j! Thus, x calculated from i is
    #y in real...
    theta = asarray( [[yy,xy],[xy,xx]])

    #Eigen values and vectors:
    thetaeig = eig(theta)
    thetaeigval = asarray(thetaeig[0])
    thetaeigvec = asarray(thetaeig[1])

    if thetaeigval[0] < thetaeigval[1]:
        res['Eigenvals'] = thetaeigval
        res['Eigenvector0'] = thetaeigvec[:,0]
        res['Eigenvector1'] = thetaeigvec[:,1]
    else:
        res['Eigenvals'] = thetaeigval[::-1]
        res['Eigenvector0'] = thetaeigvec[:,1]
        res['Eigenvector1'] = thetaeigvec[:,0]

    #Axis (from Jahne, Digital Image processing, chapter 19, eq: 19.6
    maja = res['MajorAxis'] = sqrt(2.0*(xx+yy+common))
    mina = res['MinorAxis'] = sqrt(2.0*(xx+yy-common))

    #Now, we have a vector and some information about the distribution
    #ellipticity: 1 to infinite, but perhaps 1E12 is a good upper limit
    ell = mina/maja if maja > 1E-8 else 1E12
    
    if ell > 1.0:
        print "False settings, check the code!"
    elif ell > 0.9 :
        print "Round distribution, nothing to do"
        res['alpha'] = 0.0
    else:
        #rotate the short axis to the X axis:
        e = res['Eigenvector1']
        el = sqrt(e[0]*e[0] + e[1]*e[1])
        e = e/el if el != 1.0 else e
        res['alpha'] = arctan2(e[1],e[0])

        #for a normalized vector, the coordinates are sin and cos:
        cosa, sina = e
        
        for i in xrange(ndat.shape[0]):
            x,y = ndat[i,:]
            ndat[i,0] = x*cosa + y*sina
            ndat[i,1] = -x*sina + y*cosa
        #end of for i
        res['NewData'] = ndat
    #end if ellipticity > 1.0

    return res
#end  FitEllipse
