# Supplementary material for: Python algorithms in particle tracking microrheology
Source: Chem Cent J. 2012 Nov 27;6:144. doi: 10.1186/1752-153X-6-144 (PMC3545843; doi:10.1186/1752-153X-6-144)
Supplement: Additional file 1 — rheology.zip - compressed ZIP archive containing the Rheology Python package. The archive contains several files. The source code in the Rheology subfolder, a setup.py for installation, README.txt and License.txt files and the Example subfolder. Installation (as usual in python): python setup.py build; python setup.py install The Example subfolder contains two Python scripts. The Function-test.py can be used to run test calculations and see the example plots presenting that all functions work properly. The figures presented in this paper were also generated by this script. The ProcessRheology.py is a batch processing script, controlled by commands and parameters provided in a config.txt plain text file. An example of this file is also included here, containing detailed description of every parameter. This scripts is a fully functioning microrheology data evaluation toolkit, utilizing the functions of the Rheology package. [file 1752-153X-6-144-S1.zip › rheology-1.0/PKG-INFO]

Metadata-Version: 1.0
Name: rheology
Version: 1.0
Summary: Routines to calculate microrheology from particle tracks
Home-page: http://
Author: Tomio
Author-email: tamas.haraszti@uni-heidelberg.de
License: LGPLv3
Description: UNKNOWN
Platform: UNKNOWN
