# Supplementary material for: Python algorithms in particle tracking microrheology
Source: Chem Cent J. 2012 Nov 27;6:144. doi: 10.1186/1752-153X-6-144 (PMC3545843; doi:10.1186/1752-153X-6-144)
Supplement: Additional file 1 — rheology.zip - compressed ZIP archive containing the Rheology Python package. The archive contains several files. The source code in the Rheology subfolder, a setup.py for installation, README.txt and License.txt files and the Example subfolder. Installation (as usual in python): python setup.py build; python setup.py install The Example subfolder contains two Python scripts. The Function-test.py can be used to run test calculations and see the example plots presenting that all functions work properly. The figures presented in this paper were also generated by this script. The ProcessRheology.py is a batch processing script, controlled by commands and parameters provided in a config.txt plain text file. An example of this file is also included here, containing detailed description of every parameter. This scripts is a fully functioning microrheology data evaluation toolkit, utilizing the functions of the Rheology package. [file 1752-153X-6-144-S1.zip › rheology-1.0/Example/config.txt.example]

#Configure the rheology analysis:
#
#General I/O parameters:
#Input and output dirs: the program crashes if these are invalid.
#It is set so, thus the script does not contaminate the file system...
#dir and outdir can also be relative paths from the current one...
#Both defaults to "./"
dir="../"
#outdir = "dir" will set the output to the same directory as the input
outdir="./"

#extension for a graphical file: .png, .ps, .jpg are supported
#see also the matplotlib savefig formats
#defaults to .png
ext= ".png"

#the resolution of the figures (for png for example)
#default is 150
dpi= 150

timestamp = "timestamp.dat"
#tscale: if the time stamps are not available
#tscale = 0.01

#Getting the position data:
#There are various sources of data.
#1. python pickle files generated by the ParticleTracking program 
#   (part of the ImageP package)
#2. mathfile tabulated text files from Matlab, using the particle
#   tracking package from the Grier group (Uni. Chicago)
#   (columns are: beadindx = 3, X= 0, Y= 1, indx=2, skip=0)
#3. gdf files (also tabulated text) from ??? (columns are:
#       beadindx= 3, X= 0, Y= 1, indx= 2, skip 3 lines)
#4. table: tabulated text (columns are: beadindx = 5, X= 1, Y= 2, indx=0, 
#   skip 3 lines)
#we can specify poslist or matfile or table, or gdf
#they are taken with this priority, only one of them being used!
poslist = "track-data.dat"

#The position data may come in pixels, so we need the scale to microns:
#scale : the scaling factor from pixel to micron
#scale = 0.1434

#verbose or quiet for some extra info or not. quiet overrides!
#quiet

#which particle to use (poslist may have many, this is the index
#within the list). If bead= all, then analyze each of them one-by-one
# However, the parameters are set the same for all, which is not
# optimal in generally.
bead = 1

#Drift correction: subtract a fitted polynomial from the time dependent
#coordinate data set.
#If order= -1, then no drift correction, only set the first position to 0,0
#the order of drift correction:
order =  1

#########################################################################
## Histogram:
#One can have a histogram with the number of hits, if there is no
#normalization instructed
#if Hnorm is present, or set to 1 then use the sum (number of points)
#to normalize
#if Hnorm is another value, then use a trapezoid formula to integrate
Hnorm= 2

#########################################################################
## Parameters to the mean squared displacement calculation (MSD)

#If an MSD is already calculated, we can specify the pickle data file
#to load it up. If not specified, the program tries to guess.
#The file is searched in the output path!
#MSDfile= "MSD.dat"

#the mean square displacement (MSD), and any similar track statistics can be 
#estimated using overlaping or not overlaping intervals. 
#Non overlaping intervals have a well defined, but noisy statistics.
#Overlaping intervals are breaking the sampling of statistics, but the result
#is much smoother, and interestingly are a better approximation to MSD.
#
#Activate overlap (default), deactivate: 
#no-overlap
overlap

#tolerance: the mean +/- tolerace*mean delay is accepted in calculating
#the stepsize between two time points
#important to filter out time gaps calculating the MSD
#tolerance= 0.1

#If one wants k-th momentum, what is k? (>3 possibly) (MKD, MMKE)
MKD_k= 4
#########################################################################
#Parameters important to the MSD -> creep compliance conversion
#define the temperature in degrees Celsius:
Temp = 23.3

#important parameter is the particle size, provided in microns
radius = 0.945

#the dimensionality of the problem (1,2,3) affects the calculation
#of the creep compliance from the MSD
dimension= 2.0

#define the ranges to calculate J0 correctly
#this is also used to the fitting of power funcitons, to define 
#the first fitted window.
#
#This data has a fast shoot up at the beginning:
t0 = 0.1
#define from which time point to calculate eta at the end of J
#because we cut the data early (at 128 sec. or so)
tend = 148

#########################################################################
#Parameters for fitting power law to the data:
#
#Only if command= powerfit is specified:
#for the power fit, we use only
#The end of the data set may be weird, so use only up to fill*N points
#for the interpolation:
fill= 0.8
#The fitting tries to estimate an exponentially scaling range 
#of time intervals. Thus, the first estimate in a fit is always
#fit [i0_scaler*i0]. Then the best fit range is selected, and
#i0 is redefined.
scaler= 3.0

# scalermode:    a string defining the mode how the initial fit intervals
#                    are estimated. Possible values are:
#                    "scaler":   i1 = scaler*i0
#                    "interval": the start interval scales: di = di*scaler
#                    "delayed":  if KelvinStart, then the next first interval
#                                uses the resulted interval of the Kelvin fit
#                                then starts using scaler as above
#                    "inherit":  inherit the final interval of the previous fit
#                    "inheritscaler":
#                                take the interval of the previous fit and
#                                multiply it with scaler
#default:
#scalermode= "scaler"

#The interpolated data is used to get a refined idea of the
#G* values. To decrease aliasing and truncation by the limited
#bandwidth of the experimental data, one can over sample the
#interpolated data set.
#Default is 5.0x oversampling (5 points for 1 original)
#The indirect Fourier transform contains the same number of
#points as before, and the bandwidth (f.max) is the same as well.
#If Oversampling is -1, then an automatic dynamic sampling is activated,
#which is based on the sqrt(epsilon*MSD(tau)/MSD''(tau)) form.
#See Numerical Recipies and numerical derivatives...
OverSampling= -1.0

#precision for the automatic oversampling:
#for KelvinStart, 5E-5 is good, for power law 1E-4 is enough
epsilon= 5E-5

#one can also add points between 0 ant tau[0], which tremendously
#improves the conversion. 10 points usually suffice:
#with KelvinStart, inserting 10 points and dynamic thresholding
#of about 5E-5 gives an error of up to 10% of G' at high 
#frequencies.
#For power law, 1E-3 and 1000 insertion gives 2.5% error in G'',
#and much better in G'.
InsertN= 10
#The Oversampling is performed AFTER the points are added.

#The power fitting interpolation can smooth the points between
#the fitting regions. This needs a parameter:
#smoothin= 0 means 1/4th of the given range is used
#smoothing > 0 is the number of points how broad 
#This is using the original data, so only the original
#data points are available!
#the range in the running average is limiting, thus fit regions
#can not be crossed
#The inserted new points are not part of this process.
smoothing = 10

#If the beginning of the MSD is not straight in log-log
# scale, one can try: KelvinStart
#This fits a Kelvin solid a*(1-exp(-b*x)) to the beginning
#of the MSD (0 - t0 range).
KelvinStart

#ForceJ0: one can force a J0 value before conversion,
#overriding the result of the linear fit. 
#In cases, such as fitting the Kelvin-Voight model, this
#results much better G*, because J0=0 is known.
#KelvinStart forces J0=0.0 automatically for the fitted data set.
ForceJ0= 0.0

#Mason parameters:
#The Mason method can be calculated the classical way or by a two
#run smoothing proposed by Dasgupta et al. The next switch activates
#this latter one. Default is the normal, simple way.
#AdvancedMason
#number of points in omega space:
#NMason= 30
#linMason use linear sampling else logarithmic sampling is used (default)
#The width of the Gaussian weight function (exp(- x^2/(2w^2))
#wMason= 1.0
#The radius of the weight window (window size 2r+1)
#rMason= 50

#########################################################################
#########################################################################
#Commands defining what to do:
# MSD - mean square displacement
# MME - mean maximum excursion (2nd order)
# MKD - mean k-th displacement
# MMKE - mean k-th order maximum excursion
# J - from MSD (depends on MSD)
# G - from J    (depends on MSD)
# powerfit - fit MSD in segments using a*x**b functions
#           if J and G are set, also calculate them with the
#           fitted data set.
#Dependency: J and G will initiate to calcualte the missing parts,
#           if those are not specified.
command= MSD

#calculating the MSD is tedious, so one can reload it to play 
#with the fitting parameters (this will not reload MME etc!!!)
command= reload
#to find anizotropy in the positions:
command= reorient
command= J
command= G
#if Mason is specified, then the G is calculated by the Mason method
#thus: a local power law fit and substituting into an analytical 
#power law formula
#if powerfit is also specified, then this is applied to the fitted data,
#if not then to the raw J.
command= Mason
command= powerfit

#mean maximum excursion:
command= MME
#in the place of MMK, it is MKD now! (2011.09.16)
command= MKD
command= MMKE
