# Supplementary material for: Python algorithms in particle tracking microrheology
Source: Chem Cent J. 2012 Nov 27;6:144. doi: 10.1186/1752-153X-6-144 (PMC3545843; doi:10.1186/1752-153X-6-144)
Supplement: Additional file 1 — rheology.zip - compressed ZIP archive containing the Rheology Python package. The archive contains several files. The source code in the Rheology subfolder, a setup.py for installation, README.txt and License.txt files and the Example subfolder. Installation (as usual in python): python setup.py build; python setup.py install The Example subfolder contains two Python scripts. The Function-test.py can be used to run test calculations and see the example plots presenting that all functions work properly. The figures presented in this paper were also generated by this script. The ProcessRheology.py is a batch processing script, controlled by commands and parameters provided in a config.txt plain text file. An example of this file is also included here, containing detailed description of every parameter. This scripts is a fully functioning microrheology data evaluation toolkit, utilizing the functions of the Rheology package. [file 1752-153X-6-144-S1.zip › rheology-1.0/Example/timestamp-table.txt]

#filename time(s)
Basler02-19-20120725-184732-001.ppm	1343234852.001
Basler02-19-20120725-184732-011.ppm	1343234852.011
Basler02-19-20120725-184732-021.ppm	1343234852.021
Basler02-19-20120725-184732-031.ppm	1343234852.031
Basler02-19-20120725-184732-041.ppm	1343234852.041
Basler02-19-20120725-184732-051.ppm	1343234852.051
Basler02-19-20120725-184732-061.ppm	1343234852.061
Basler02-19-20120725-184732-071.ppm	1343234852.071
Basler02-19-20120725-184732-081.ppm	1343234852.081
Basler02-19-20120725-184732-091.ppm	1343234852.091
Basler02-19-20120725-184732-101.ppm	1343234852.101
Basler02-19-20120725-184732-111.ppm	1343234852.111
Basler02-19-20120725-184732-121.ppm	1343234852.121
Basler02-19-20120725-184732-131.ppm	1343234852.131
Basler02-19-20120725-184732-141.ppm	1343234852.141
Basler02-19-20120725-184732-151.ppm	1343234852.151
Basler02-19-20120725-184732-161.ppm	1343234852.161
Basler02-19-20120725-184732-171.ppm	1343234852.171
Basler02-19-20120725-184732-181.ppm	1343234852.181
Basler02-19-20120725-184732-191.ppm	1343234852.191
Basler02-19-20120725-184732-201.ppm	1343234852.201
Basler02-19-20120725-184732-211.ppm	1343234852.211
Basler02-19-20120725-184732-221.ppm	1343234852.221
Basler02-19-20120725-184732-231.ppm	1343234852.231
Basler02-19-20120725-184732-240.ppm	1343234852.240
Basler02-19-20120725-184732-250.ppm	1343234852.250
Basler02-19-20120725-184732-260.ppm	1343234852.260
Basler02-19-20120725-184732-270.ppm	1343234852.270
Basler02-19-20120725-184732-280.ppm	1343234852.280
Basler02-19-20120725-184732-290.ppm	1343234852.290
Basler02-19-20120725-184732-300.ppm	1343234852.300
Basler02-19-20120725-184732-310.ppm	1343234852.310
Basler02-19-20120725-184732-320.ppm	1343234852.320
Basler02-19-20120725-184732-330.ppm	1343234852.330
Basler02-19-20120725-184732-340.ppm	1343234852.340
Basler02-19-20120725-184732-350.ppm	1343234852.350
Basler02-19-20120725-184732-360.ppm	1343234852.360
Basler02-19-20120725-184732-370.ppm	1343234852.370
Basler02-19-20120725-184732-380.ppm	1343234852.380
Basler02-19-20120725-184732-390.ppm	1343234852.390
Basler02-19-20120725-184732-400.ppm	1343234852.400
Basler02-19-20120725-184732-410.ppm	1343234852.410
Basler02-19-20120725-184732-420.ppm	1343234852.420
Basler02-19-20120725-184732-430.ppm	1343234852.430
Basler02-19-20120725-184732-440.ppm	1343234852.440
Basler02-19-20120725-184732-450.ppm	1343234852.450
Basler02-19-20120725-184732-460.ppm	1343234852.460
Basler02-19-20120725-184732-470.ppm	1343234852.470
Basler02-19-20120725-184732-480.ppm	1343234852.480
Basler02-19-20120725-184732-490.ppm	1343234852.490
Basler02-19-20120725-184732-500.ppm	1343234852.500
Basler02-19-20120725-184732-510.ppm	1343234852.510
Basler02-19-20120725-184732-520.ppm	1343234852.520
Basler02-19-20120725-184732-530.ppm	1343234852.530
Basler02-19-20120725-184732-540.ppm	1343234852.540
Basler02-19-20120725-184732-550.ppm	1343234852.550
Basler02-19-20120725-184732-560.ppm	1343234852.560
Basler02-19-20120725-184732-570.ppm	1343234852.570
Basler02-19-20120725-184732-580.ppm	1343234852.580
Basler02-19-20120725-184732-590.ppm	1343234852.590
Basler02-19-20120725-184732-600.ppm	1343234852.600
Basler02-19-20120725-184732-610.ppm	1343234852.610
Basler02-19-20120725-184732-620.ppm	1343234852.620
Basler02-19-20120725-184732-630.ppm	1343234852.630
Basler02-19-20120725-184732-640.ppm	1343234852.640
Basler02-19-20120725-184732-650.ppm	1343234852.650
Basler02-19-20120725-184732-660.ppm	1343234852.660
Basler02-19-20120725-184732-670.ppm	1343234852.670
Basler02-19-20120725-184732-680.ppm	1343234852.680
Basler02-19-20120725-184732-690.ppm	1343234852.690
Basler02-19-20120725-184732-700.ppm	1343234852.700
Basler02-19-20120725-184732-710.ppm	1343234852.710
Basler02-19-20120725-184732-720.ppm	1343234852.720
Basler02-19-20120725-184732-730.ppm	1343234852.730
Basler02-19-20120725-184732-740.ppm	1343234852.740
Basler02-19-20120725-184732-750.ppm	1343234852.750
Basler02-19-20120725-184732-760.ppm	1343234852.760
Basler02-19-20120725-184732-770.ppm	1343234852.770
Basler02-19-20120725-184732-780.ppm	1343234852.780
Basler02-19-20120725-184732-790.ppm	1343234852.790
Basler02-19-20120725-184732-800.ppm	1343234852.800
Basler02-19-20120725-184732-810.ppm	1343234852.810
Basler02-19-20120725-184732-820.ppm	1343234852.820
Basler02-19-20120725-184732-830.ppm	1343234852.830
Basler02-19-20120725-184732-840.ppm	1343234852.840
Basler02-19-20120725-184732-850.ppm	1343234852.850
Basler02-19-20120725-184732-860.ppm	1343234852.860
Basler02-19-20120725-184732-870.ppm	1343234852.870
Basler02-19-20120725-184732-880.ppm	1343234852.880
Basler02-19-20120725-184732-890.ppm	1343234852.890
Basler02-19-20120725-184732-900.ppm	1343234852.900
Basler02-19-20120725-184732-910.ppm	1343234852.910
Basler02-19-20120725-184732-920.ppm	1343234852.920
Basler02-19-20120725-184732-930.ppm	1343234852.930
Basler02-19-20120725-184732-940.ppm	1343234852.940
Basler02-19-20120725-184732-950.ppm	1343234852.950
Basler02-19-20120725-184732-960.ppm	1343234852.960
Basler02-19-20120725-184732-970.ppm	1343234852.970
Basler02-19-20120725-184732-980.ppm	1343234852.980
Basler02-19-20120725-184732-990.ppm	1343234852.990
Basler02-19-20120725-184733-000.ppm	1343234853.000
Basler02-19-20120725-184733-010.ppm	1343234853.010
Basler02-19-20120725-184733-020.ppm	1343234853.020
Basler02-19-20120725-184733-030.ppm	1343234853.030
Basler02-19-20120725-184733-040.ppm	1343234853.040
Basler02-19-20120725-184733-050.ppm	1343234853.050
Basler02-19-20120725-184733-060.ppm	1343234853.060
Basler02-19-20120725-184733-070.ppm	1343234853.070
Basler02-19-20120725-184733-080.ppm	1343234853.080
Basler02-19-20120725-184733-090.ppm	1343234853.090
Basler02-19-20120725-184733-100.ppm	1343234853.100
Basler02-19-20120725-184733-110.ppm	1343234853.110
Basler02-19-20120725-184733-120.ppm	1343234853.120
Basler02-19-20120725-184733-130.ppm	1343234853.130
Basler02-19-20120725-184733-140.ppm	1343234853.140
Basler02-19-20120725-184733-150.ppm	1343234853.150
Basler02-19-20120725-184733-160.ppm	1343234853.160
Basler02-19-20120725-184733-170.ppm	1343234853.170
Basler02-19-20120725-184733-180.ppm	1343234853.180
Basler02-19-20120725-184733-190.ppm	1343234853.190
Basler02-19-20120725-184733-200.ppm	1343234853.200
Basler02-19-20120725-184733-210.ppm	1343234853.210
Basler02-19-20120725-184733-220.ppm	1343234853.220
Basler02-19-20120725-184733-230.ppm	1343234853.230
Basler02-19-20120725-184733-240.ppm	1343234853.240
Basler02-19-20120725-184733-250.ppm	1343234853.250
Basler02-19-20120725-184733-260.ppm	1343234853.260
Basler02-19-20120725-184733-270.ppm	1343234853.270
Basler02-19-20120725-184733-280.ppm	1343234853.280
Basler02-19-20120725-184733-290.ppm	1343234853.290
Basler02-19-20120725-184733-300.ppm	1343234853.300
Basler02-19-20120725-184733-310.ppm	1343234853.310
Basler02-19-20120725-184733-320.ppm	1343234853.320
Basler02-19-20120725-184733-330.ppm	1343234853.330
Basler02-19-20120725-184733-340.ppm	1343234853.340
Basler02-19-20120725-184733-350.ppm	1343234853.350
Basler02-19-20120725-184733-360.ppm	1343234853.360
Basler02-19-20120725-184733-370.ppm	1343234853.370
Basler02-19-20120725-184733-380.ppm	1343234853.380
Basler02-19-20120725-184733-390.ppm	1343234853.390
Basler02-19-20120725-184733-400.ppm	1343234853.400
Basler02-19-20120725-184733-410.ppm	1343234853.410
Basler02-19-20120725-184733-420.ppm	1343234853.420
Basler02-19-20120725-184733-430.ppm	1343234853.430
Basler02-19-20120725-184733-440.ppm	1343234853.440
Basler02-19-20120725-184733-449.ppm	1343234853.449
Basler02-19-20120725-184733-459.ppm	1343234853.459
Basler02-19-20120725-184733-469.ppm	1343234853.469
Basler02-19-20120725-184733-479.ppm	1343234853.479
Basler02-19-20120725-184733-489.ppm	1343234853.489
Basler02-19-20120725-184733-499.ppm	1343234853.499
Basler02-19-20120725-184733-509.ppm	1343234853.509
Basler02-19-20120725-184733-519.ppm	1343234853.519
Basler02-19-20120725-184733-529.ppm	1343234853.529
Basler02-19-20120725-184733-539.ppm	1343234853.539
Basler02-19-20120725-184733-549.ppm	1343234853.549
Basler02-19-20120725-184733-559.ppm	1343234853.559
Basler02-19-20120725-184733-569.ppm	1343234853.569
Basler02-19-20120725-184733-579.ppm	1343234853.579
Basler02-19-20120725-184733-589.ppm	1343234853.589
Basler02-19-20120725-184733-599.ppm	1343234853.599
Basler02-19-20120725-184733-609.ppm	1343234853.609
Basler02-19-20120725-184733-619.ppm	1343234853.619
Basler02-19-20120725-184733-629.ppm	1343234853.629
Basler02-19-20120725-184733-639.ppm	1343234853.639
Basler02-19-20120725-184733-649.ppm	1343234853.649
Basler02-19-20120725-184733-659.ppm	1343234853.659
Basler02-19-20120725-184733-669.ppm	1343234853.669
Basler02-19-20120725-184733-679.ppm	1343234853.679
Basler02-19-20120725-184733-689.ppm	1343234853.689
Basler02-19-20120725-184733-699.ppm	1343234853.699
Basler02-19-20120725-184733-709.ppm	1343234853.709
Basler02-19-20120725-184733-719.ppm	1343234853.719
Basler02-19-20120725-184733-729.ppm	1343234853.729
Basler02-19-20120725-184733-739.ppm	1343234853.739
Basler02-19-20120725-184733-749.ppm	1343234853.749
Basler02-19-20120725-184733-759.ppm	1343234853.759
Basler02-19-20120725-184733-769.ppm	1343234853.769
Basler02-19-20120725-184733-779.ppm	1343234853.779
Basler02-19-20120725-184733-789.ppm	1343234853.789
Basler02-19-20120725-184733-799.ppm	1343234853.799
Basler02-19-20120725-184733-809.ppm	1343234853.809
Basler02-19-20120725-184733-819.ppm	1343234853.819
Basler02-19-20120725-184733-829.ppm	1343234853.829
Basler02-19-20120725-184733-839.ppm	1343234853.839
Basler02-19-20120725-184733-849.ppm	1343234853.849
Basler02-19-20120725-184733-859.ppm	1343234853.859
Basler02-19-20120725-184733-869.ppm	1343234853.869
Basler02-19-20120725-184733-879.ppm	1343234853.879
Basler02-19-20120725-184733-889.ppm	1343234853.889
Basler02-19-20120725-184733-899.ppm	1343234853.899
Basler02-19-20120725-184733-909.ppm	1343234853.909
Basler02-19-20120725-184733-919.ppm	1343234853.919
Basler02-19-20120725-184733-929.ppm	1343234853.929
Basler02-19-20120725-184733-939.ppm	1343234853.939
Basler02-19-20120725-184733-949.ppm	1343234853.949
Basler02-19-20120725-184733-959.ppm	1343234853.959
Basler02-19-20120725-184733-969.ppm	1343234853.969
Basler02-19-20120725-184733-979.ppm	1343234853.979
Basler02-19-20120725-184733-989.ppm	1343234853.989
Basler02-19-20120725-184733-999.ppm	1343234853.999
Basler02-19-20120725-184734-009.ppm	1343234854.009
Basler02-19-20120725-184734-019.ppm	1343234854.019
Basler02-19-20120725-184734-029.ppm	1343234854.029
Basler02-19-20120725-184734-039.ppm	1343234854.039
Basler02-19-20120725-184734-049.ppm	1343234854.049
Basler02-19-20120725-184734-059.ppm	1343234854.059
Basler02-19-20120725-184734-069.ppm	1343234854.069
Basler02-19-20120725-184734-079.ppm	1343234854.079
Basler02-19-20120725-184734-089.ppm	1343234854.089
Basler02-19-20120725-184734-099.ppm	1343234854.099
Basler02-19-20120725-184734-109.ppm	1343234854.109
Basler02-19-20120725-184734-119.ppm	1343234854.119
Basler02-19-20120725-184734-129.ppm	1343234854.129
Basler02-19-20120725-184734-139.ppm	1343234854.139
Basler02-19-20120725-184734-149.ppm	1343234854.149
Basler02-19-20120725-184734-159.ppm	1343234854.159
Basler02-19-20120725-184734-169.ppm	1343234854.169
Basler02-19-20120725-184734-179.ppm	1343234854.179
Basler02-19-20120725-184734-189.ppm	1343234854.189
Basler02-19-20120725-184734-199.ppm	1343234854.199
Basler02-19-20120725-184734-209.ppm	1343234854.209
Basler02-19-20120725-184734-219.ppm	1343234854.219
Basler02-19-20120725-184734-229.ppm	1343234854.229
Basler02-19-20120725-184734-239.ppm	1343234854.239
Basler02-19-20120725-184734-249.ppm	1343234854.249
Basler02-19-20120725-184734-259.ppm	1343234854.259
Basler02-19-20120725-184734-269.ppm	1343234854.269
Basler02-19-20120725-184734-279.ppm	1343234854.279
Basler02-19-20120725-184734-289.ppm	1343234854.289
Basler02-19-20120725-184734-299.ppm	1343234854.299
Basler02-19-20120725-184734-309.ppm	1343234854.309
Basler02-19-20120725-184734-319.ppm	1343234854.319
Basler02-19-20120725-184734-329.ppm	1343234854.329
Basler02-19-20120725-184734-339.ppm	1343234854.339
Basler02-19-20120725-184734-349.ppm	1343234854.349
Basler02-19-20120725-184734-359.ppm	1343234854.359
Basler02-19-20120725-184734-369.ppm	1343234854.369
Basler02-19-20120725-184734-379.ppm	1343234854.379
Basler02-19-20120725-184734-389.ppm	1343234854.389
Basler02-19-20120725-184734-399.ppm	1343234854.399
Basler02-19-20120725-184734-409.ppm	1343234854.409
Basler02-19-20120725-184734-419.ppm	1343234854.419
Basler02-19-20120725-184734-429.ppm	1343234854.429
Basler02-19-20120725-184734-439.ppm	1343234854.439
Basler02-19-20120725-184734-449.ppm	1343234854.449
Basler02-19-20120725-184734-459.ppm	1343234854.459
Basler02-19-20120725-184734-469.ppm	1343234854.469
Basler02-19-20120725-184734-479.ppm	1343234854.479
Basler02-19-20120725-184734-489.ppm	1343234854.489
Basler02-19-20120725-184734-499.ppm	1343234854.499
Basler02-19-20120725-184734-509.ppm	1343234854.509
Basler02-19-20120725-184734-519.ppm	1343234854.519
Basler02-19-20120725-184734-529.ppm	1343234854.529
Basler02-19-20120725-184734-539.ppm	1343234854.539
Basler02-19-20120725-184734-549.ppm	1343234854.549
Basler02-19-20120725-184734-559.ppm	1343234854.559
Basler02-19-20120725-184734-569.ppm	1343234854.569
Basler02-19-20120725-184734-579.ppm	1343234854.579
Basler02-19-20120725-184734-589.ppm	1343234854.589
Basler02-19-20120725-184734-599.ppm	1343234854.599
Basler02-19-20120725-184734-609.ppm	1343234854.609
Basler02-19-20120725-184734-619.ppm	1343234854.619
Basler02-19-20120725-184734-629.ppm	1343234854.629
Basler02-19-20120725-184734-639.ppm	1343234854.639
Basler02-19-20120725-184734-649.ppm	1343234854.649
Basler02-19-20120725-184734-659.ppm	1343234854.659
Basler02-19-20120725-184734-669.ppm	1343234854.669
Basler02-19-20120725-184734-679.ppm	1343234854.679
Basler02-19-20120725-184734-689.ppm	1343234854.689
Basler02-19-20120725-184734-699.ppm	1343234854.699
Basler02-19-20120725-184734-709.ppm	1343234854.709
Basler02-19-20120725-184734-719.ppm	1343234854.719
Basler02-19-20120725-184734-729.ppm	1343234854.729
Basler02-19-20120725-184734-739.ppm	1343234854.739
Basler02-19-20120725-184734-749.ppm	1343234854.749
Basler02-19-20120725-184734-759.ppm	1343234854.759
Basler02-19-20120725-184734-769.ppm	1343234854.769
Basler02-19-20120725-184734-779.ppm	1343234854.779
Basler02-19-20120725-184734-789.ppm	1343234854.789
Basler02-19-20120725-184734-799.ppm	1343234854.799
Basler02-19-20120725-184734-809.ppm	1343234854.809
Basler02-19-20120725-184734-819.ppm	1343234854.819
Basler02-19-20120725-184734-829.ppm	1343234854.829
Basler02-19-20120725-184734-838.ppm	1343234854.838
Basler02-19-20120725-184734-848.ppm	1343234854.848
Basler02-19-20120725-184734-858.ppm	1343234854.858
Basler02-19-20120725-184734-868.ppm	1343234854.868
Basler02-19-20120725-184734-878.ppm	1343234854.878
Basler02-19-20120725-184734-888.ppm	1343234854.888
Basler02-19-20120725-184734-898.ppm	1343234854.898
Basler02-19-20120725-184734-908.ppm	1343234854.908
Basler02-19-20120725-184734-918.ppm	1343234854.918
Basler02-19-20120725-184734-928.ppm	1343234854.928
Basler02-19-20120725-184734-938.ppm	1343234854.938
Basler02-19-20120725-184734-948.ppm	1343234854.948
Basler02-19-20120725-184734-958.ppm	1343234854.958
Basler02-19-20120725-184734-968.ppm	1343234854.968
Basler02-19-20120725-184734-978.ppm	1343234854.978
Basler02-19-20120725-184734-988.ppm	1343234854.988
Basler02-19-20120725-184734-998.ppm	1343234854.998
Basler02-19-20120725-184735-008.ppm	1343234855.008
Basler02-19-20120725-184735-018.ppm	1343234855.018
Basler02-19-20120725-184735-028.ppm	1343234855.028
Basler02-19-20120725-184735-038.ppm	1343234855.038
Basler02-19-20120725-184735-048.ppm	1343234855.048
Basler02-19-20120725-184735-058.ppm	1343234855.058
Basler02-19-20120725-184735-068.ppm	1343234855.068
Basler02-19-20120725-184735-078.ppm	1343234855.078
Basler02-19-20120725-184735-088.ppm	1343234855.088
Basler02-19-20120725-184735-098.ppm	1343234855.098
Basler02-19-20120725-184735-108.ppm	1343234855.108
Basler02-19-20120725-184735-118.ppm	1343234855.118
Basler02-19-20120725-184735-128.ppm	1343234855.128
Basler02-19-20120725-184735-138.ppm	1343234855.138
Basler02-19-20120725-184735-148.ppm	1343234855.148
Basler02-19-20120725-184735-158.ppm	1343234855.158
Basler02-19-20120725-184735-168.ppm	1343234855.168
Basler02-19-20120725-184735-178.ppm	1343234855.178
Basler02-19-20120725-184735-188.ppm	1343234855.188
Basler02-19-20120725-184735-198.ppm	1343234855.198
Basler02-19-20120725-184735-208.ppm	1343234855.208
Basler02-19-20120725-184735-218.ppm	1343234855.218
Basler02-19-20120725-184735-228.ppm	1343234855.228
Basler02-19-20120725-184735-238.ppm	1343234855.238
Basler02-19-20120725-184735-248.ppm	1343234855.248
Basler02-19-20120725-184735-258.ppm	1343234855.258
Basler02-19-20120725-184735-268.ppm	1343234855.268
Basler02-19-20120725-184735-278.ppm	1343234855.278
Basler02-19-20120725-184735-288.ppm	1343234855.288
Basler02-19-20120725-184735-298.ppm	1343234855.298
Basler02-19-20120725-184735-308.ppm	1343234855.308
Basler02-19-20120725-184735-318.ppm	1343234855.318
Basler02-19-20120725-184735-328.ppm	1343234855.328
Basler02-19-20120725-184735-338.ppm	1343234855.338
Basler02-19-20120725-184735-348.ppm	1343234855.348
Basler02-19-20120725-184735-358.ppm	1343234855.358
Basler02-19-20120725-184735-368.ppm	1343234855.368
Basler02-19-20120725-184735-378.ppm	1343234855.378
Basler02-19-20120725-184735-388.ppm	1343234855.388
Basler02-19-20120725-184735-398.ppm	1343234855.398
Basler02-19-20120725-184735-408.ppm	1343234855.408
Basler02-19-20120725-184735-418.ppm	1343234855.418
Basler02-19-20120725-184735-428.ppm	1343234855.428
Basler02-19-20120725-184735-438.ppm	1343234855.438
Basler02-19-20120725-184735-448.ppm	1343234855.448
Basler02-19-20120725-184735-458.ppm	1343234855.458
Basler02-19-20120725-184735-468.ppm	1343234855.468
Basler02-19-20120725-184735-478.ppm	1343234855.478
Basler02-19-20120725-184735-488.ppm	1343234855.488
Basler02-19-20120725-184735-498.ppm	1343234855.498
Basler02-19-20120725-184735-508.ppm	1343234855.508
Basler02-19-20120725-184735-518.ppm	1343234855.518
Basler02-19-20120725-184735-528.ppm	1343234855.528
Basler02-19-20120725-184735-538.ppm	1343234855.538
Basler02-19-20120725-184735-548.ppm	1343234855.548
Basler02-19-20120725-184735-558.ppm	1343234855.558
Basler02-19-20120725-184735-568.ppm	1343234855.568
Basler02-19-20120725-184735-578.ppm	1343234855.578
Basler02-19-20120725-184735-588.ppm	1343234855.588
Basler02-19-20120725-184735-598.ppm	1343234855.598
Basler02-19-20120725-184735-608.ppm	1343234855.608
Basler02-19-20120725-184735-618.ppm	1343234855.618
Basler02-19-20120725-184735-628.ppm	1343234855.628
Basler02-19-20120725-184735-638.ppm	1343234855.638
Basler02-19-20120725-184735-648.ppm	1343234855.648
Basler02-19-20120725-184735-658.ppm	1343234855.658
Basler02-19-20120725-184735-668.ppm	1343234855.668
Basler02-19-20120725-184735-678.ppm	1343234855.678
Basler02-19-20120725-184735-688.ppm	1343234855.688
Basler02-19-20120725-184735-698.ppm	1343234855.698
Basler02-19-20120725-184735-708.ppm	1343234855.708
Basler02-19-20120725-184735-718.ppm	1343234855.718
Basler02-19-20120725-184735-728.ppm	1343234855.728
Basler02-19-20120725-184735-738.ppm	1343234855.738
Basler02-19-20120725-184735-748.ppm	1343234855.748
Basler02-19-20120725-184735-758.ppm	1343234855.758
Basler02-19-20120725-184735-768.ppm	1343234855.768
Basler02-19-20120725-184735-778.ppm	1343234855.778
Basler02-19-20120725-184735-788.ppm	1343234855.788
Basler02-19-20120725-184735-798.ppm	1343234855.798
Basler02-19-20120725-184735-808.ppm	1343234855.808
Basler02-19-20120725-184735-818.ppm	1343234855.818
Basler02-19-20120725-184735-828.ppm	1343234855.828
Basler02-19-20120725-184735-838.ppm	1343234855.838
Basler02-19-20120725-184735-848.ppm	1343234855.848
Basler02-19-20120725-184735-858.ppm	1343234855.858
Basler02-19-20120725-184735-868.ppm	1343234855.868
Basler02-19-20120725-184735-878.ppm	1343234855.878
Basler02-19-20120725-184735-888.ppm	1343234855.888
Basler02-19-20120725-184735-898.ppm	1343234855.898
Basler02-19-20120725-184735-908.ppm	1343234855.908
Basler02-19-20120725-184735-918.ppm	1343234855.918
Basler02-19-20120725-184735-928.ppm	1343234855.928
Basler02-19-20120725-184735-938.ppm	1343234855.938
Basler02-19-20120725-184735-948.ppm	1343234855.948
Basler02-19-20120725-184735-958.ppm	1343234855.958
Basler02-19-20120725-184735-968.ppm	1343234855.968
Basler02-19-20120725-184735-978.ppm	1343234855.978
Basler02-19-20120725-184735-988.ppm	1343234855.988
Basler02-19-20120725-184735-998.ppm	1343234855.998
Basler02-19-20120725-184736-008.ppm	1343234856.008
Basler02-19-20120725-184736-018.ppm	1343234856.018
Basler02-19-20120725-184736-027.ppm	1343234856.027
Basler02-19-20120725-184736-037.ppm	1343234856.037
Basler02-19-20120725-184736-047.ppm	1343234856.047
Basler02-19-20120725-184736-057.ppm	1343234856.057
Basler02-19-20120725-184736-067.ppm	1343234856.067
Basler02-19-20120725-184736-077.ppm	1343234856.077
Basler02-19-20120725-184736-087.ppm	1343234856.087
Basler02-19-20120725-184736-097.ppm	1343234856.097
Basler02-19-20120725-184736-107.ppm	1343234856.107
Basler02-19-20120725-184736-117.ppm	1343234856.117
Basler02-19-20120725-184736-127.ppm	1343234856.127
Basler02-19-20120725-184736-137.ppm	1343234856.137
Basler02-19-20120725-184736-147.ppm	1343234856.147
Basler02-19-20120725-184736-157.ppm	1343234856.157
Basler02-19-20120725-184736-167.ppm	1343234856.167
Basler02-19-20120725-184736-177.ppm	1343234856.177
Basler02-19-20120725-184736-187.ppm	1343234856.187
Basler02-19-20120725-184736-197.ppm	1343234856.197
Basler02-19-20120725-184736-207.ppm	1343234856.207
Basler02-19-20120725-184736-217.ppm	1343234856.217
Basler02-19-20120725-184736-227.ppm	1343234856.227
Basler02-19-20120725-184736-237.ppm	1343234856.237
Basler02-19-20120725-184736-247.ppm	1343234856.247
Basler02-19-20120725-184736-257.ppm	1343234856.257
Basler02-19-20120725-184736-267.ppm	1343234856.267
Basler02-19-20120725-184736-277.ppm	1343234856.277
Basler02-19-20120725-184736-287.ppm	1343234856.287
Basler02-19-20120725-184736-297.ppm	1343234856.297
Basler02-19-20120725-184736-307.ppm	1343234856.307
Basler02-19-20120725-184736-317.ppm	1343234856.317
Basler02-19-20120725-184736-327.ppm	1343234856.327
Basler02-19-20120725-184736-337.ppm	1343234856.337
Basler02-19-20120725-184736-347.ppm	1343234856.347
Basler02-19-20120725-184736-357.ppm	1343234856.357
Basler02-19-20120725-184736-367.ppm	1343234856.367
Basler02-19-20120725-184736-377.ppm	1343234856.377
Basler02-19-20120725-184736-387.ppm	1343234856.387
Basler02-19-20120725-184736-397.ppm	1343234856.397
Basler02-19-20120725-184736-407.ppm	1343234856.407
Basler02-19-20120725-184736-417.ppm	1343234856.417
Basler02-19-20120725-184736-427.ppm	1343234856.427
Basler02-19-20120725-184736-437.ppm	1343234856.437
Basler02-19-20120725-184736-447.ppm	1343234856.447
Basler02-19-20120725-184736-457.ppm	1343234856.457
Basler02-19-20120725-184736-467.ppm	1343234856.467
Basler02-19-20120725-184736-477.ppm	1343234856.477
Basler02-19-20120725-184736-487.ppm	1343234856.487
Basler02-19-20120725-184736-497.ppm	1343234856.497
Basler02-19-20120725-184736-507.ppm	1343234856.507
Basler02-19-20120725-184736-517.ppm	1343234856.517
Basler02-19-20120725-184736-527.ppm	1343234856.527
Basler02-19-20120725-184736-537.ppm	1343234856.537
Basler02-19-20120725-184736-547.ppm	1343234856.547
Basler02-19-20120725-184736-557.ppm	1343234856.557
Basler02-19-20120725-184736-567.ppm	1343234856.567
Basler02-19-20120725-184736-577.ppm	1343234856.577
Basler02-19-20120725-184736-587.ppm	1343234856.587
Basler02-19-20120725-184736-597.ppm	1343234856.597
Basler02-19-20120725-184736-607.ppm	1343234856.607
Basler02-19-20120725-184736-617.ppm	1343234856.617
Basler02-19-20120725-184736-627.ppm	1343234856.627
Basler02-19-20120725-184736-637.ppm	1343234856.637
Basler02-19-20120725-184736-647.ppm	1343234856.647
Basler02-19-20120725-184736-657.ppm	1343234856.657
Basler02-19-20120725-184736-667.ppm	1343234856.667
Basler02-19-20120725-184736-677.ppm	1343234856.677
Basler02-19-20120725-184736-687.ppm	1343234856.687
Basler02-19-20120725-184736-697.ppm	1343234856.697
Basler02-19-20120725-184736-707.ppm	1343234856.707
Basler02-19-20120725-184736-717.ppm	1343234856.717
Basler02-19-20120725-184736-727.ppm	1343234856.727
Basler02-19-20120725-184736-737.ppm	1343234856.737
Basler02-19-20120725-184736-747.ppm	1343234856.747
Basler02-19-20120725-184736-757.ppm	1343234856.757
Basler02-19-20120725-184736-767.ppm	1343234856.767
Basler02-19-20120725-184736-777.ppm	1343234856.777
Basler02-19-20120725-184736-787.ppm	1343234856.787
Basler02-19-20120725-184736-797.ppm	1343234856.797
Basler02-19-20120725-184736-807.ppm	1343234856.807
Basler02-19-20120725-184736-817.ppm	1343234856.817
Basler02-19-20120725-184736-827.ppm	1343234856.827
Basler02-19-20120725-184736-837.ppm	1343234856.837
Basler02-19-20120725-184736-847.ppm	1343234856.847
Basler02-19-20120725-184736-857.ppm	1343234856.857
Basler02-19-20120725-184736-867.ppm	1343234856.867
Basler02-19-20120725-184736-877.ppm	1343234856.877
Basler02-19-20120725-184736-887.ppm	1343234856.887
Basler02-19-20120725-184736-897.ppm	1343234856.897
Basler02-19-20120725-184736-907.ppm	1343234856.907
Basler02-19-20120725-184736-917.ppm	1343234856.917
Basler02-19-20120725-184736-927.ppm	1343234856.927
Basler02-19-20120725-184736-937.ppm	1343234856.937
Basler02-19-20120725-184736-967.ppm	1343234856.967
Basler02-19-20120725-184736-977.ppm	1343234856.977
Basler02-19-20120725-184736-987.ppm	1343234856.987
Basler02-19-20120725-184736-997.ppm	1343234856.997
Basler02-19-20120725-184737-007.ppm	1343234857.007
Basler02-19-20120725-184737-017.ppm	1343234857.017
Basler02-19-20120725-184737-027.ppm	1343234857.027
Basler02-19-20120725-184737-037.ppm	1343234857.037
Basler02-19-20120725-184737-047.ppm	1343234857.047
Basler02-19-20120725-184737-057.ppm	1343234857.057
Basler02-19-20120725-184737-067.ppm	1343234857.067
Basler02-19-20120725-184737-077.ppm	1343234857.077
Basler02-19-20120725-184737-087.ppm	1343234857.087
Basler02-19-20120725-184737-097.ppm	1343234857.097
Basler02-19-20120725-184737-107.ppm	1343234857.107
Basler02-19-20120725-184737-117.ppm	1343234857.117
Basler02-19-20120725-184737-127.ppm	1343234857.127
Basler02-19-20120725-184737-137.ppm	1343234857.137
Basler02-19-20120725-184737-147.ppm	1343234857.147
Basler02-19-20120725-184737-157.ppm	1343234857.157
Basler02-19-20120725-184737-167.ppm	1343234857.167
Basler02-19-20120725-184737-177.ppm	1343234857.177
Basler02-19-20120725-184737-187.ppm	1343234857.187
Basler02-19-20120725-184737-197.ppm	1343234857.197
Basler02-19-20120725-184737-207.ppm	1343234857.207
Basler02-19-20120725-184737-217.ppm	1343234857.217
Basler02-19-20120725-184737-227.ppm	1343234857.227
Basler02-19-20120725-184737-237.ppm	1343234857.237
Basler02-19-20120725-184737-247.ppm	1343234857.247
Basler02-19-20120725-184737-257.ppm	1343234857.257
Basler02-19-20120725-184737-267.ppm	1343234857.267
Basler02-19-20120725-184737-277.ppm	1343234857.277
Basler02-19-20120725-184737-287.ppm	1343234857.287
Basler02-19-20120725-184737-297.ppm	1343234857.297
Basler02-19-20120725-184737-307.ppm	1343234857.307
Basler02-19-20120725-184737-317.ppm	1343234857.317
Basler02-19-20120725-184737-327.ppm	1343234857.327
Basler02-19-20120725-184737-337.ppm	1343234857.337
Basler02-19-20120725-184737-347.ppm	1343234857.347
Basler02-19-20120725-184737-357.ppm	1343234857.357
Basler02-19-20120725-184737-367.ppm	1343234857.367
Basler02-19-20120725-184737-377.ppm	1343234857.377
Basler02-19-20120725-184737-387.ppm	1343234857.387
Basler02-19-20120725-184737-397.ppm	1343234857.397
Basler02-19-20120725-184737-407.ppm	1343234857.407
Basler02-19-20120725-184737-417.ppm	1343234857.417
Basler02-19-20120725-184737-426.ppm	1343234857.426
Basler02-19-20120725-184737-436.ppm	1343234857.436
Basler02-19-20120725-184737-446.ppm	1343234857.446
Basler02-19-20120725-184737-456.ppm	1343234857.456
Basler02-19-20120725-184737-466.ppm	1343234857.466
Basler02-19-20120725-184737-476.ppm	1343234857.476
Basler02-19-20120725-184737-486.ppm	1343234857.486
Basler02-19-20120725-184737-496.ppm	1343234857.496
Basler02-19-20120725-184737-506.ppm	1343234857.506
Basler02-19-20120725-184737-516.ppm	1343234857.516
Basler02-19-20120725-184737-526.ppm	1343234857.526
Basler02-19-20120725-184737-536.ppm	1343234857.536
Basler02-19-20120725-184737-546.ppm	1343234857.546
Basler02-19-20120725-184737-556.ppm	1343234857.556
Basler02-19-20120725-184737-566.ppm	1343234857.566
Basler02-19-20120725-184737-576.ppm	1343234857.576
Basler02-19-20120725-184737-586.ppm	1343234857.586
Basler02-19-20120725-184737-596.ppm	1343234857.596
Basler02-19-20120725-184737-606.ppm	1343234857.606
Basler02-19-20120725-184737-616.ppm	1343234857.616
Basler02-19-20120725-184737-626.ppm	1343234857.626
Basler02-19-20120725-184737-636.ppm	1343234857.636
Basler02-19-20120725-184737-646.ppm	1343234857.646
Basler02-19-20120725-184737-656.ppm	1343234857.656
Basler02-19-20120725-184737-666.ppm	1343234857.666
Basler02-19-20120725-184737-676.ppm	1343234857.676
Basler02-19-20120725-184737-686.ppm	1343234857.686
Basler02-19-20120725-184737-696.ppm	1343234857.696
Basler02-19-20120725-184737-706.ppm	1343234857.706
Basler02-19-20120725-184737-716.ppm	1343234857.716
Basler02-19-20120725-184737-726.ppm	1343234857.726
Basler02-19-20120725-184737-736.ppm	1343234857.736
Basler02-19-20120725-184737-746.ppm	1343234857.746
Basler02-19-20120725-184737-756.ppm	1343234857.756
Basler02-19-20120725-184737-766.ppm	1343234857.766
Basler02-19-20120725-184737-776.ppm	1343234857.776
Basler02-19-20120725-184737-786.ppm	1343234857.786
Basler02-19-20120725-184737-796.ppm	1343234857.796
Basler02-19-20120725-184737-806.ppm	1343234857.806
Basler02-19-20120725-184737-816.ppm	1343234857.816
Basler02-19-20120725-184737-826.ppm	1343234857.826
Basler02-19-20120725-184737-836.ppm	1343234857.836
Basler02-19-20120725-184737-846.ppm	1343234857.846
Basler02-19-20120725-184737-856.ppm	1343234857.856
Basler02-19-20120725-184737-866.ppm	1343234857.866
Basler02-19-20120725-184737-876.ppm	1343234857.876
Basler02-19-20120725-184737-886.ppm	1343234857.886
Basler02-19-20120725-184737-896.ppm	1343234857.896
Basler02-19-20120725-184737-906.ppm	1343234857.906
Basler02-19-20120725-184737-916.ppm	1343234857.916
Basler02-19-20120725-184737-926.ppm	1343234857.926
Basler02-19-20120725-184737-936.ppm	1343234857.936
Basler02-19-20120725-184737-946.ppm	1343234857.946
Basler02-19-20120725-184737-956.ppm	1343234857.956
Basler02-19-20120725-184737-966.ppm	1343234857.966
Basler02-19-20120725-184737-976.ppm	1343234857.976
Basler02-19-20120725-184737-986.ppm	1343234857.986
Basler02-19-20120725-184737-996.ppm	1343234857.996
Basler02-19-20120725-184738-006.ppm	1343234858.006
Basler02-19-20120725-184738-016.ppm	1343234858.016
Basler02-19-20120725-184738-026.ppm	1343234858.026
Basler02-19-20120725-184738-036.ppm	1343234858.036
Basler02-19-20120725-184738-046.ppm	1343234858.046
Basler02-19-20120725-184738-056.ppm	1343234858.056
Basler02-19-20120725-184738-066.ppm	1343234858.066
Basler02-19-20120725-184738-076.ppm	1343234858.076
Basler02-19-20120725-184738-086.ppm	1343234858.086
Basler02-19-20120725-184738-096.ppm	1343234858.096
Basler02-19-20120725-184738-106.ppm	1343234858.106
Basler02-19-20120725-184738-116.ppm	1343234858.116
Basler02-19-20120725-184738-126.ppm	1343234858.126
Basler02-19-20120725-184738-136.ppm	1343234858.136
Basler02-19-20120725-184738-146.ppm	1343234858.146
Basler02-19-20120725-184738-156.ppm	1343234858.156
Basler02-19-20120725-184738-166.ppm	1343234858.166
Basler02-19-20120725-184738-176.ppm	1343234858.176
Basler02-19-20120725-184738-186.ppm	1343234858.186
Basler02-19-20120725-184738-196.ppm	1343234858.196
Basler02-19-20120725-184738-206.ppm	1343234858.206
Basler02-19-20120725-184738-216.ppm	1343234858.216
Basler02-19-20120725-184738-226.ppm	1343234858.226
Basler02-19-20120725-184738-236.ppm	1343234858.236
Basler02-19-20120725-184738-246.ppm	1343234858.246
Basler02-19-20120725-184738-256.ppm	1343234858.256
Basler02-19-20120725-184738-266.ppm	1343234858.266
Basler02-19-20120725-184738-276.ppm	1343234858.276
Basler02-19-20120725-184738-286.ppm	1343234858.286
Basler02-19-20120725-184738-296.ppm	1343234858.296
Basler02-19-20120725-184738-306.ppm	1343234858.306
Basler02-19-20120725-184738-316.ppm	1343234858.316
Basler02-19-20120725-184738-326.ppm	1343234858.326
Basler02-19-20120725-184738-336.ppm	1343234858.336
Basler02-19-20120725-184738-346.ppm	1343234858.346
Basler02-19-20120725-184738-356.ppm	1343234858.356
Basler02-19-20120725-184738-366.ppm	1343234858.366
Basler02-19-20120725-184738-376.ppm	1343234858.376
Basler02-19-20120725-184738-386.ppm	1343234858.386
Basler02-19-20120725-184738-396.ppm	1343234858.396
Basler02-19-20120725-184738-406.ppm	1343234858.406
Basler02-19-20120725-184738-416.ppm	1343234858.416
Basler02-19-20120725-184738-426.ppm	1343234858.426
Basler02-19-20120725-184738-436.ppm	1343234858.436
Basler02-19-20120725-184738-446.ppm	1343234858.446
Basler02-19-20120725-184738-456.ppm	1343234858.456
Basler02-19-20120725-184738-466.ppm	1343234858.466
Basler02-19-20120725-184738-476.ppm	1343234858.476
Basler02-19-20120725-184738-486.ppm	1343234858.486
Basler02-19-20120725-184738-496.ppm	1343234858.496
Basler02-19-20120725-184738-506.ppm	1343234858.506
Basler02-19-20120725-184738-516.ppm	1343234858.516
Basler02-19-20120725-184738-526.ppm	1343234858.526
Basler02-19-20120725-184738-536.ppm	1343234858.536
Basler02-19-20120725-184738-546.ppm	1343234858.546
Basler02-19-20120725-184738-556.ppm	1343234858.556
Basler02-19-20120725-184738-566.ppm	1343234858.566
Basler02-19-20120725-184738-576.ppm	1343234858.576
Basler02-19-20120725-184738-586.ppm	1343234858.586
Basler02-19-20120725-184738-596.ppm	1343234858.596
Basler02-19-20120725-184738-606.ppm	1343234858.606
Basler02-19-20120725-184738-615.ppm	1343234858.615
Basler02-19-20120725-184738-625.ppm	1343234858.625
Basler02-19-20120725-184738-635.ppm	1343234858.635
Basler02-19-20120725-184738-645.ppm	1343234858.645
Basler02-19-20120725-184738-655.ppm	1343234858.655
Basler02-19-20120725-184738-665.ppm	1343234858.665
Basler02-19-20120725-184738-675.ppm	1343234858.675
Basler02-19-20120725-184738-685.ppm	1343234858.685
Basler02-19-20120725-184738-695.ppm	1343234858.695
Basler02-19-20120725-184738-705.ppm	1343234858.705
Basler02-19-20120725-184738-715.ppm	1343234858.715
Basler02-19-20120725-184738-725.ppm	1343234858.725
Basler02-19-20120725-184738-735.ppm	1343234858.735
Basler02-19-20120725-184738-745.ppm	1343234858.745
Basler02-19-20120725-184738-755.ppm	1343234858.755
Basler02-19-20120725-184738-765.ppm	1343234858.765
Basler02-19-20120725-184738-775.ppm	1343234858.775
Basler02-19-20120725-184738-785.ppm	1343234858.785
Basler02-19-20120725-184738-795.ppm	1343234858.795
Basler02-19-20120725-184738-805.ppm	1343234858.805
Basler02-19-20120725-184738-815.ppm	1343234858.815
Basler02-19-20120725-184738-825.ppm	1343234858.825
Basler02-19-20120725-184738-835.ppm	1343234858.835
Basler02-19-20120725-184738-845.ppm	1343234858.845
Basler02-19-20120725-184738-855.ppm	1343234858.855
Basler02-19-20120725-184738-865.ppm	1343234858.865
Basler02-19-20120725-184738-875.ppm	1343234858.875
Basler02-19-20120725-184738-885.ppm	1343234858.885
Basler02-19-20120725-184738-895.ppm	1343234858.895
Basler02-19-20120725-184738-905.ppm	1343234858.905
Basler02-19-20120725-184738-915.ppm	1343234858.915
Basler02-19-20120725-184738-925.ppm	1343234858.925
Basler02-19-20120725-184738-935.ppm	1343234858.935
Basler02-19-20120725-184738-945.ppm	1343234858.945
Basler02-19-20120725-184738-955.ppm	1343234858.955
Basler02-19-20120725-184738-965.ppm	1343234858.965
Basler02-19-20120725-184738-975.ppm	1343234858.975
Basler02-19-20120725-184738-985.ppm	1343234858.985
Basler02-19-20120725-184738-995.ppm	1343234858.995
Basler02-19-20120725-184739-005.ppm	1343234859.005
Basler02-19-20120725-184739-015.ppm	1343234859.015
Basler02-19-20120725-184739-025.ppm	1343234859.025
Basler02-19-20120725-184739-035.ppm	1343234859.035
Basler02-19-20120725-184739-045.ppm	1343234859.045
Basler02-19-20120725-184739-055.ppm	1343234859.055
Basler02-19-20120725-184739-065.ppm	1343234859.065
Basler02-19-20120725-184739-075.ppm	1343234859.075
Basler02-19-20120725-184739-085.ppm	1343234859.085
Basler02-19-20120725-184739-095.ppm	1343234859.095
Basler02-19-20120725-184739-105.ppm	1343234859.105
Basler02-19-20120725-184739-115.ppm	1343234859.115
Basler02-19-20120725-184739-125.ppm	1343234859.125
Basler02-19-20120725-184739-135.ppm	1343234859.135
Basler02-19-20120725-184739-145.ppm	1343234859.145
Basler02-19-20120725-184739-155.ppm	1343234859.155
Basler02-19-20120725-184739-165.ppm	1343234859.165
Basler02-19-20120725-184739-175.ppm	1343234859.175
Basler02-19-20120725-184739-185.ppm	1343234859.185
Basler02-19-20120725-184739-195.ppm	1343234859.195
Basler02-19-20120725-184739-205.ppm	1343234859.205
Basler02-19-20120725-184739-215.ppm	1343234859.215
Basler02-19-20120725-184739-225.ppm	1343234859.225
Basler02-19-20120725-184739-235.ppm	1343234859.235
Basler02-19-20120725-184739-245.ppm	1343234859.245
Basler02-19-20120725-184739-255.ppm	1343234859.255
Basler02-19-20120725-184739-265.ppm	1343234859.265
Basler02-19-20120725-184739-275.ppm	1343234859.275
Basler02-19-20120725-184739-285.ppm	1343234859.285
Basler02-19-20120725-184739-295.ppm	1343234859.295
Basler02-19-20120725-184739-305.ppm	1343234859.305
Basler02-19-20120725-184739-315.ppm	1343234859.315
Basler02-19-20120725-184739-325.ppm	1343234859.325
Basler02-19-20120725-184739-335.ppm	1343234859.335
Basler02-19-20120725-184739-345.ppm	1343234859.345
Basler02-19-20120725-184739-355.ppm	1343234859.355
Basler02-19-20120725-184739-365.ppm	1343234859.365
Basler02-19-20120725-184739-375.ppm	1343234859.375
Basler02-19-20120725-184739-385.ppm	1343234859.385
Basler02-19-20120725-184739-395.ppm	1343234859.395
Basler02-19-20120725-184739-405.ppm	1343234859.405
Basler02-19-20120725-184739-415.ppm	1343234859.415
Basler02-19-20120725-184739-425.ppm	1343234859.425
Basler02-19-20120725-184739-435.ppm	1343234859.435
Basler02-19-20120725-184739-445.ppm	1343234859.445
Basler02-19-20120725-184739-455.ppm	1343234859.455
Basler02-19-20120725-184739-465.ppm	1343234859.465
Basler02-19-20120725-184739-475.ppm	1343234859.475
Basler02-19-20120725-184739-485.ppm	1343234859.485
Basler02-19-20120725-184739-495.ppm	1343234859.495
Basler02-19-20120725-184739-505.ppm	1343234859.505
Basler02-19-20120725-184739-515.ppm	1343234859.515
Basler02-19-20120725-184739-525.ppm	1343234859.525
Basler02-19-20120725-184739-535.ppm	1343234859.535
Basler02-19-20120725-184739-545.ppm	1343234859.545
Basler02-19-20120725-184739-555.ppm	1343234859.555
Basler02-19-20120725-184739-565.ppm	1343234859.565
Basler02-19-20120725-184739-575.ppm	1343234859.575
Basler02-19-20120725-184739-585.ppm	1343234859.585
Basler02-19-20120725-184739-595.ppm	1343234859.595
Basler02-19-20120725-184739-605.ppm	1343234859.605
Basler02-19-20120725-184739-615.ppm	1343234859.615
Basler02-19-20120725-184739-625.ppm	1343234859.625
Basler02-19-20120725-184739-635.ppm	1343234859.635
Basler02-19-20120725-184739-645.ppm	1343234859.645
Basler02-19-20120725-184739-655.ppm	1343234859.655
Basler02-19-20120725-184739-665.ppm	1343234859.665
Basler02-19-20120725-184739-675.ppm	1343234859.675
Basler02-19-20120725-184739-685.ppm	1343234859.685
Basler02-19-20120725-184739-695.ppm	1343234859.695
Basler02-19-20120725-184739-705.ppm	1343234859.705
Basler02-19-20120725-184739-715.ppm	1343234859.715
Basler02-19-20120725-184739-725.ppm	1343234859.725
Basler02-19-20120725-184739-735.ppm	1343234859.735
Basler02-19-20120725-184739-745.ppm	1343234859.745
Basler02-19-20120725-184739-755.ppm	1343234859.755
Basler02-19-20120725-184739-765.ppm	1343234859.765
Basler02-19-20120725-184739-775.ppm	1343234859.775
Basler02-19-20120725-184739-785.ppm	1343234859.785
Basler02-19-20120725-184739-795.ppm	1343234859.795
Basler02-19-20120725-184739-805.ppm	1343234859.805
Basler02-19-20120725-184739-815.ppm	1343234859.815
Basler02-19-20120725-184739-825.ppm	1343234859.825
Basler02-19-20120725-184739-835.ppm	1343234859.835
Basler02-19-20120725-184739-845.ppm	1343234859.845
Basler02-19-20120725-184739-855.ppm	1343234859.855
Basler02-19-20120725-184739-865.ppm	1343234859.865
Basler02-19-20120725-184739-875.ppm	1343234859.875
Basler02-19-20120725-184739-885.ppm	1343234859.885
Basler02-19-20120725-184739-895.ppm	1343234859.895
Basler02-19-20120725-184739-905.ppm	1343234859.905
Basler02-19-20120725-184739-915.ppm	1343234859.915
Basler02-19-20120725-184739-925.ppm	1343234859.925
Basler02-19-20120725-184739-935.ppm	1343234859.935
Basler02-19-20120725-184739-945.ppm	1343234859.945
Basler02-19-20120725-184739-955.ppm	1343234859.955
Basler02-19-20120725-184739-965.ppm	1343234859.965
Basler02-19-20120725-184739-975.ppm	1343234859.975
Basler02-19-20120725-184739-985.ppm	1343234859.985
Basler02-19-20120725-184739-995.ppm	1343234859.995
Basler02-19-20120725-184740-004.ppm	1343234860.004
Basler02-19-20120725-184740-014.ppm	1343234860.014
Basler02-19-20120725-184740-024.ppm	1343234860.024
Basler02-19-20120725-184740-034.ppm	1343234860.034
Basler02-19-20120725-184740-044.ppm	1343234860.044
Basler02-19-20120725-184740-054.ppm	1343234860.054
Basler02-19-20120725-184740-064.ppm	1343234860.064
Basler02-19-20120725-184740-074.ppm	1343234860.074
Basler02-19-20120725-184740-084.ppm	1343234860.084
Basler02-19-20120725-184740-094.ppm	1343234860.094
Basler02-19-20120725-184740-104.ppm	1343234860.104
Basler02-19-20120725-184740-114.ppm	1343234860.114
Basler02-19-20120725-184740-124.ppm	1343234860.124
Basler02-19-20120725-184740-134.ppm	1343234860.134
Basler02-19-20120725-184740-144.ppm	1343234860.144
Basler02-19-20120725-184740-154.ppm	1343234860.154
Basler02-19-20120725-184740-164.ppm	1343234860.164
Basler02-19-20120725-184740-174.ppm	1343234860.174
Basler02-19-20120725-184740-184.ppm	1343234860.184
Basler02-19-20120725-184740-194.ppm	1343234860.194
Basler02-19-20120725-184740-204.ppm	1343234860.204
Basler02-19-20120725-184740-214.ppm	1343234860.214
Basler02-19-20120725-184740-224.ppm	1343234860.224
Basler02-19-20120725-184740-234.ppm	1343234860.234
Basler02-19-20120725-184740-244.ppm	1343234860.244
Basler02-19-20120725-184740-254.ppm	1343234860.254
Basler02-19-20120725-184740-264.ppm	1343234860.264
Basler02-19-20120725-184740-274.ppm	1343234860.274
Basler02-19-20120725-184740-284.ppm	1343234860.284
Basler02-19-20120725-184740-294.ppm	1343234860.294
Basler02-19-20120725-184740-304.ppm	1343234860.304
Basler02-19-20120725-184740-314.ppm	1343234860.314
Basler02-19-20120725-184740-324.ppm	1343234860.324
Basler02-19-20120725-184740-334.ppm	1343234860.334
Basler02-19-20120725-184740-344.ppm	1343234860.344
Basler02-19-20120725-184740-354.ppm	1343234860.354
Basler02-19-20120725-184740-364.ppm	1343234860.364
Basler02-19-20120725-184740-374.ppm	1343234860.374
Basler02-19-20120725-184740-384.ppm	1343234860.384
Basler02-19-20120725-184740-394.ppm	1343234860.394
Basler02-19-20120725-184740-404.ppm	1343234860.404
Basler02-19-20120725-184740-414.ppm	1343234860.414
Basler02-19-20120725-184740-424.ppm	1343234860.424
Basler02-19-20120725-184740-434.ppm	1343234860.434
Basler02-19-20120725-184740-444.ppm	1343234860.444
Basler02-19-20120725-184740-454.ppm	1343234860.454
Basler02-19-20120725-184740-464.ppm	1343234860.464
Basler02-19-20120725-184740-474.ppm	1343234860.474
Basler02-19-20120725-184740-484.ppm	1343234860.484
Basler02-19-20120725-184740-494.ppm	1343234860.494
Basler02-19-20120725-184740-504.ppm	1343234860.504
Basler02-19-20120725-184740-514.ppm	1343234860.514
Basler02-19-20120725-184740-524.ppm	1343234860.524
Basler02-19-20120725-184740-534.ppm	1343234860.534
Basler02-19-20120725-184740-544.ppm	1343234860.544
Basler02-19-20120725-184740-554.ppm	1343234860.554
Basler02-19-20120725-184740-564.ppm	1343234860.564
Basler02-19-20120725-184740-574.ppm	1343234860.574
Basler02-19-20120725-184740-584.ppm	1343234860.584
Basler02-19-20120725-184740-594.ppm	1343234860.594
Basler02-19-20120725-184740-604.ppm	1343234860.604
Basler02-19-20120725-184740-614.ppm	1343234860.614
Basler02-19-20120725-184740-624.ppm	1343234860.624
Basler02-19-20120725-184740-634.ppm	1343234860.634
Basler02-19-20120725-184740-644.ppm	1343234860.644
Basler02-19-20120725-184740-654.ppm	1343234860.654
Basler02-19-20120725-184740-664.ppm	1343234860.664
Basler02-19-20120725-184740-674.ppm	1343234860.674
Basler02-19-20120725-184740-684.ppm	1343234860.684
Basler02-19-20120725-184740-694.ppm	1343234860.694
Basler02-19-20120725-184740-704.ppm	1343234860.704
Basler02-19-20120725-184740-714.ppm	1343234860.714
Basler02-19-20120725-184740-724.ppm	1343234860.724
Basler02-19-20120725-184740-734.ppm	1343234860.734
Basler02-19-20120725-184740-744.ppm	1343234860.744
Basler02-19-20120725-184740-754.ppm	1343234860.754
Basler02-19-20120725-184740-764.ppm	1343234860.764
Basler02-19-20120725-184740-774.ppm	1343234860.774
Basler02-19-20120725-184740-784.ppm	1343234860.784
Basler02-19-20120725-184740-794.ppm	1343234860.794
Basler02-19-20120725-184740-804.ppm	1343234860.804
Basler02-19-20120725-184740-814.ppm	1343234860.814
Basler02-19-20120725-184740-824.ppm	1343234860.824
Basler02-19-20120725-184740-834.ppm	1343234860.834
Basler02-19-20120725-184740-844.ppm	1343234860.844
Basler02-19-20120725-184740-854.ppm	1343234860.854
Basler02-19-20120725-184740-864.ppm	1343234860.864
Basler02-19-20120725-184740-874.ppm	1343234860.874
Basler02-19-20120725-184740-884.ppm	1343234860.884
Basler02-19-20120725-184740-894.ppm	1343234860.894
Basler02-19-20120725-184740-904.ppm	1343234860.904
Basler02-19-20120725-184740-914.ppm	1343234860.914
Basler02-19-20120725-184740-924.ppm	1343234860.924
Basler02-19-20120725-184740-934.ppm	1343234860.934
Basler02-19-20120725-184740-944.ppm	1343234860.944
Basler02-19-20120725-184740-954.ppm	1343234860.954
Basler02-19-20120725-184740-964.ppm	1343234860.964
Basler02-19-20120725-184740-974.ppm	1343234860.974
Basler02-19-20120725-184740-984.ppm	1343234860.984
Basler02-19-20120725-184740-994.ppm	1343234860.994
Basler02-19-20120725-184741-004.ppm	1343234861.004
Basler02-19-20120725-184741-014.ppm	1343234861.014
Basler02-19-20120725-184741-024.ppm	1343234861.024
Basler02-19-20120725-184741-034.ppm	1343234861.034
Basler02-19-20120725-184741-044.ppm	1343234861.044
Basler02-19-20120725-184741-054.ppm	1343234861.054
Basler02-19-20120725-184741-064.ppm	1343234861.064
Basler02-19-20120725-184741-074.ppm	1343234861.074
Basler02-19-20120725-184741-084.ppm	1343234861.084
Basler02-19-20120725-184741-094.ppm	1343234861.094
Basler02-19-20120725-184741-104.ppm	1343234861.104
Basler02-19-20120725-184741-114.ppm	1343234861.114
Basler02-19-20120725-184741-124.ppm	1343234861.124
Basler02-19-20120725-184741-134.ppm	1343234861.134
Basler02-19-20120725-184741-144.ppm	1343234861.144
Basler02-19-20120725-184741-154.ppm	1343234861.154
Basler02-19-20120725-184741-164.ppm	1343234861.164
Basler02-19-20120725-184741-174.ppm	1343234861.174
Basler02-19-20120725-184741-184.ppm	1343234861.184
Basler02-19-20120725-184741-193.ppm	1343234861.193
Basler02-19-20120725-184741-203.ppm	1343234861.203
Basler02-19-20120725-184741-213.ppm	1343234861.213
Basler02-19-20120725-184741-223.ppm	1343234861.223
Basler02-19-20120725-184741-233.ppm	1343234861.233
Basler02-19-20120725-184741-243.ppm	1343234861.243
Basler02-19-20120725-184741-253.ppm	1343234861.253
Basler02-19-20120725-184741-263.ppm	1343234861.263
Basler02-19-20120725-184741-273.ppm	1343234861.273
Basler02-19-20120725-184741-283.ppm	1343234861.283
Basler02-19-20120725-184741-293.ppm	1343234861.293
Basler02-19-20120725-184741-303.ppm	1343234861.303
Basler02-19-20120725-184741-313.ppm	1343234861.313
Basler02-19-20120725-184741-323.ppm	1343234861.323
Basler02-19-20120725-184741-333.ppm	1343234861.333
Basler02-19-20120725-184741-343.ppm	1343234861.343
Basler02-19-20120725-184741-353.ppm	1343234861.353
Basler02-19-20120725-184741-363.ppm	1343234861.363
Basler02-19-20120725-184741-373.ppm	1343234861.373
Basler02-19-20120725-184741-383.ppm	1343234861.383
Basler02-19-20120725-184741-393.ppm	1343234861.393
Basler02-19-20120725-184741-403.ppm	1343234861.403
Basler02-19-20120725-184741-413.ppm	1343234861.413
Basler02-19-20120725-184741-423.ppm	1343234861.423
Basler02-19-20120725-184741-433.ppm	1343234861.433
Basler02-19-20120725-184741-443.ppm	1343234861.443
Basler02-19-20120725-184741-453.ppm	1343234861.453
Basler02-19-20120725-184741-463.ppm	1343234861.463
Basler02-19-20120725-184741-473.ppm	1343234861.473
Basler02-19-20120725-184741-483.ppm	1343234861.483
Basler02-19-20120725-184741-493.ppm	1343234861.493
Basler02-19-20120725-184741-503.ppm	1343234861.503
Basler02-19-20120725-184741-513.ppm	1343234861.513
Basler02-19-20120725-184741-523.ppm	1343234861.523
Basler02-19-20120725-184741-533.ppm	1343234861.533
Basler02-19-20120725-184741-543.ppm	1343234861.543
Basler02-19-20120725-184741-553.ppm	1343234861.553
Basler02-19-20120725-184741-563.ppm	1343234861.563
Basler02-19-20120725-184741-573.ppm	1343234861.573
Basler02-19-20120725-184741-583.ppm	1343234861.583
Basler02-19-20120725-184741-593.ppm	1343234861.593
Basler02-19-20120725-184741-603.ppm	1343234861.603
Basler02-19-20120725-184741-613.ppm	1343234861.613
Basler02-19-20120725-184741-623.ppm	1343234861.623
Basler02-19-20120725-184741-633.ppm	1343234861.633
Basler02-19-20120725-184741-643.ppm	1343234861.643
Basler02-19-20120725-184741-653.ppm	1343234861.653
Basler02-19-20120725-184741-663.ppm	1343234861.663
Basler02-19-20120725-184741-673.ppm	1343234861.673
Basler02-19-20120725-184741-683.ppm	1343234861.683
Basler02-19-20120725-184741-693.ppm	1343234861.693
Basler02-19-20120725-184741-703.ppm	1343234861.703
Basler02-19-20120725-184741-713.ppm	1343234861.713
Basler02-19-20120725-184741-723.ppm	1343234861.723
Basler02-19-20120725-184741-733.ppm	1343234861.733
Basler02-19-20120725-184741-743.ppm	1343234861.743
Basler02-19-20120725-184741-753.ppm	1343234861.753
Basler02-19-20120725-184741-763.ppm	1343234861.763
Basler02-19-20120725-184741-773.ppm	1343234861.773
Basler02-19-20120725-184741-783.ppm	1343234861.783
Basler02-19-20120725-184741-793.ppm	1343234861.793
Basler02-19-20120725-184741-803.ppm	1343234861.803
Basler02-19-20120725-184741-813.ppm	1343234861.813
Basler02-19-20120725-184741-823.ppm	1343234861.823
Basler02-19-20120725-184741-833.ppm	1343234861.833
Basler02-19-20120725-184741-843.ppm	1343234861.843
Basler02-19-20120725-184741-853.ppm	1343234861.853
Basler02-19-20120725-184741-863.ppm	1343234861.863
Basler02-19-20120725-184741-873.ppm	1343234861.873
Basler02-19-20120725-184741-883.ppm	1343234861.883
Basler02-19-20120725-184741-893.ppm	1343234861.893
Basler02-19-20120725-184741-903.ppm	1343234861.903
Basler02-19-20120725-184741-913.ppm	1343234861.913
Basler02-19-20120725-184741-923.ppm	1343234861.923
Basler02-19-20120725-184741-933.ppm	1343234861.933
Basler02-19-20120725-184741-943.ppm	1343234861.943
Basler02-19-20120725-184741-953.ppm	1343234861.953
Basler02-19-20120725-184741-963.ppm	1343234861.963
Basler02-19-20120725-184741-973.ppm	1343234861.973
Basler02-19-20120725-184741-983.ppm	1343234861.983
Basler02-19-20120725-184741-993.ppm	1343234861.993
Basler02-19-20120725-184742-003.ppm	1343234862.003
Basler02-19-20120725-184742-013.ppm	1343234862.013
Basler02-19-20120725-184742-023.ppm	1343234862.023
Basler02-19-20120725-184742-033.ppm	1343234862.033
Basler02-19-20120725-184742-043.ppm	1343234862.043
Basler02-19-20120725-184742-053.ppm	1343234862.053
Basler02-19-20120725-184742-063.ppm	1343234862.063
Basler02-19-20120725-184742-073.ppm	1343234862.073
Basler02-19-20120725-184742-083.ppm	1343234862.083
Basler02-19-20120725-184742-093.ppm	1343234862.093
Basler02-19-20120725-184742-103.ppm	1343234862.103
Basler02-19-20120725-184742-113.ppm	1343234862.113
Basler02-19-20120725-184742-123.ppm	1343234862.123
Basler02-19-20120725-184742-133.ppm	1343234862.133
Basler02-19-20120725-184742-143.ppm	1343234862.143
Basler02-19-20120725-184742-153.ppm	1343234862.153
Basler02-19-20120725-184742-163.ppm	1343234862.163
Basler02-19-20120725-184742-173.ppm	1343234862.173
Basler02-19-20120725-184742-183.ppm	1343234862.183
Basler02-19-20120725-184742-193.ppm	1343234862.193
Basler02-19-20120725-184742-203.ppm	1343234862.203
Basler02-19-20120725-184742-213.ppm	1343234862.213
Basler02-19-20120725-184742-223.ppm	1343234862.223
Basler02-19-20120725-184742-233.ppm	1343234862.233
Basler02-19-20120725-184742-243.ppm	1343234862.243
Basler02-19-20120725-184742-253.ppm	1343234862.253
Basler02-19-20120725-184742-263.ppm	1343234862.263
Basler02-19-20120725-184742-273.ppm	1343234862.273
Basler02-19-20120725-184742-283.ppm	1343234862.283
Basler02-19-20120725-184742-293.ppm	1343234862.293
Basler02-19-20120725-184742-303.ppm	1343234862.303
Basler02-19-20120725-184742-313.ppm	1343234862.313
Basler02-19-20120725-184742-323.ppm	1343234862.323
Basler02-19-20120725-184742-333.ppm	1343234862.333
Basler02-19-20120725-184742-343.ppm	1343234862.343
Basler02-19-20120725-184742-353.ppm	1343234862.353
Basler02-19-20120725-184742-363.ppm	1343234862.363
Basler02-19-20120725-184742-373.ppm	1343234862.373
Basler02-19-20120725-184742-383.ppm	1343234862.383
Basler02-19-20120725-184742-393.ppm	1343234862.393
Basler02-19-20120725-184742-403.ppm	1343234862.403
Basler02-19-20120725-184742-413.ppm	1343234862.413
Basler02-19-20120725-184742-423.ppm	1343234862.423
Basler02-19-20120725-184742-433.ppm	1343234862.433
Basler02-19-20120725-184742-443.ppm	1343234862.443
Basler02-19-20120725-184742-453.ppm	1343234862.453
Basler02-19-20120725-184742-463.ppm	1343234862.463
Basler02-19-20120725-184742-473.ppm	1343234862.473
Basler02-19-20120725-184742-483.ppm	1343234862.483
Basler02-19-20120725-184742-493.ppm	1343234862.493
Basler02-19-20120725-184742-503.ppm	1343234862.503
Basler02-19-20120725-184742-513.ppm	1343234862.513
Basler02-19-20120725-184742-523.ppm	1343234862.523
Basler02-19-20120725-184742-533.ppm	1343234862.533
Basler02-19-20120725-184742-543.ppm	1343234862.543
Basler02-19-20120725-184742-553.ppm	1343234862.553
Basler02-19-20120725-184742-563.ppm	1343234862.563
Basler02-19-20120725-184742-573.ppm	1343234862.573
Basler02-19-20120725-184742-582.ppm	1343234862.582
Basler02-19-20120725-184742-592.ppm	1343234862.592
Basler02-19-20120725-184742-602.ppm	1343234862.602
Basler02-19-20120725-184742-612.ppm	1343234862.612
Basler02-19-20120725-184742-622.ppm	1343234862.622
Basler02-19-20120725-184742-632.ppm	1343234862.632
Basler02-19-20120725-184742-642.ppm	1343234862.642
Basler02-19-20120725-184742-652.ppm	1343234862.652
Basler02-19-20120725-184742-662.ppm	1343234862.662
Basler02-19-20120725-184742-672.ppm	1343234862.672
Basler02-19-20120725-184742-682.ppm	1343234862.682
Basler02-19-20120725-184742-692.ppm	1343234862.692
Basler02-19-20120725-184742-702.ppm	1343234862.702
Basler02-19-20120725-184742-712.ppm	1343234862.712
Basler02-19-20120725-184742-722.ppm	1343234862.722
Basler02-19-20120725-184742-732.ppm	1343234862.732
Basler02-19-20120725-184742-742.ppm	1343234862.742
Basler02-19-20120725-184742-752.ppm	1343234862.752
Basler02-19-20120725-184742-762.ppm	1343234862.762
Basler02-19-20120725-184742-772.ppm	1343234862.772
Basler02-19-20120725-184742-782.ppm	1343234862.782
Basler02-19-20120725-184742-792.ppm	1343234862.792
Basler02-19-20120725-184742-802.ppm	1343234862.802
Basler02-19-20120725-184742-812.ppm	1343234862.812
Basler02-19-20120725-184742-822.ppm	1343234862.822
Basler02-19-20120725-184742-832.ppm	1343234862.832
Basler02-19-20120725-184742-842.ppm	1343234862.842
Basler02-19-20120725-184742-852.ppm	1343234862.852
Basler02-19-20120725-184742-862.ppm	1343234862.862
Basler02-19-20120725-184742-872.ppm	1343234862.872
Basler02-19-20120725-184742-882.ppm	1343234862.882
Basler02-19-20120725-184742-892.ppm	1343234862.892
Basler02-19-20120725-184742-902.ppm	1343234862.902
Basler02-19-20120725-184742-912.ppm	1343234862.912
Basler02-19-20120725-184742-922.ppm	1343234862.922
Basler02-19-20120725-184742-932.ppm	1343234862.932
Basler02-19-20120725-184742-942.ppm	1343234862.942
Basler02-19-20120725-184742-952.ppm	1343234862.952
Basler02-19-20120725-184742-962.ppm	1343234862.962
Basler02-19-20120725-184742-972.ppm	1343234862.972
Basler02-19-20120725-184742-982.ppm	1343234862.982
Basler02-19-20120725-184742-992.ppm	1343234862.992
Basler02-19-20120725-184743-002.ppm	1343234863.002
Basler02-19-20120725-184743-012.ppm	1343234863.012
Basler02-19-20120725-184743-022.ppm	1343234863.022
Basler02-19-20120725-184743-032.ppm	1343234863.032
Basler02-19-20120725-184743-042.ppm	1343234863.042
Basler02-19-20120725-184743-052.ppm	1343234863.052
Basler02-19-20120725-184743-062.ppm	1343234863.062
Basler02-19-20120725-184743-072.ppm	1343234863.072
Basler02-19-20120725-184743-082.ppm	1343234863.082
Basler02-19-20120725-184743-092.ppm	1343234863.092
Basler02-19-20120725-184743-102.ppm	1343234863.102
Basler02-19-20120725-184743-122.ppm	1343234863.122
Basler02-19-20120725-184743-132.ppm	1343234863.132
Basler02-19-20120725-184743-142.ppm	1343234863.142
Basler02-19-20120725-184743-152.ppm	1343234863.152
Basler02-19-20120725-184743-162.ppm	1343234863.162
Basler02-19-20120725-184743-172.ppm	1343234863.172
Basler02-19-20120725-184743-182.ppm	1343234863.182
Basler02-19-20120725-184743-192.ppm	1343234863.192
Basler02-19-20120725-184743-202.ppm	1343234863.202
Basler02-19-20120725-184743-212.ppm	1343234863.212
Basler02-19-20120725-184743-222.ppm	1343234863.222
Basler02-19-20120725-184743-232.ppm	1343234863.232
Basler02-19-20120725-184743-242.ppm	1343234863.242
Basler02-19-20120725-184743-252.ppm	1343234863.252
Basler02-19-20120725-184743-262.ppm	1343234863.262
Basler02-19-20120725-184743-272.ppm	1343234863.272
Basler02-19-20120725-184743-282.ppm	1343234863.282
Basler02-19-20120725-184743-292.ppm	1343234863.292
Basler02-19-20120725-184743-302.ppm	1343234863.302
Basler02-19-20120725-184743-312.ppm	1343234863.312
Basler02-19-20120725-184743-322.ppm	1343234863.322
Basler02-19-20120725-184743-332.ppm	1343234863.332
Basler02-19-20120725-184743-342.ppm	1343234863.342
Basler02-19-20120725-184743-352.ppm	1343234863.352
Basler02-19-20120725-184743-362.ppm	1343234863.362
Basler02-19-20120725-184743-372.ppm	1343234863.372
Basler02-19-20120725-184743-382.ppm	1343234863.382
Basler02-19-20120725-184743-392.ppm	1343234863.392
Basler02-19-20120725-184743-402.ppm	1343234863.402
Basler02-19-20120725-184743-412.ppm	1343234863.412
Basler02-19-20120725-184743-422.ppm	1343234863.422
Basler02-19-20120725-184743-432.ppm	1343234863.432
Basler02-19-20120725-184743-442.ppm	1343234863.442
Basler02-19-20120725-184743-452.ppm	1343234863.452
Basler02-19-20120725-184743-462.ppm	1343234863.462
Basler02-19-20120725-184743-472.ppm	1343234863.472
Basler02-19-20120725-184743-482.ppm	1343234863.482
Basler02-19-20120725-184743-492.ppm	1343234863.492
Basler02-19-20120725-184743-502.ppm	1343234863.502
Basler02-19-20120725-184743-512.ppm	1343234863.512
Basler02-19-20120725-184743-522.ppm	1343234863.522
Basler02-19-20120725-184743-532.ppm	1343234863.532
Basler02-19-20120725-184743-542.ppm	1343234863.542
Basler02-19-20120725-184743-552.ppm	1343234863.552
Basler02-19-20120725-184743-562.ppm	1343234863.562
Basler02-19-20120725-184743-572.ppm	1343234863.572
Basler02-19-20120725-184743-582.ppm	1343234863.582
Basler02-19-20120725-184743-592.ppm	1343234863.592
Basler02-19-20120725-184743-602.ppm	1343234863.602
Basler02-19-20120725-184743-612.ppm	1343234863.612
Basler02-19-20120725-184743-622.ppm	1343234863.622
Basler02-19-20120725-184743-632.ppm	1343234863.632
Basler02-19-20120725-184743-642.ppm	1343234863.642
Basler02-19-20120725-184743-652.ppm	1343234863.652
Basler02-19-20120725-184743-662.ppm	1343234863.662
Basler02-19-20120725-184743-672.ppm	1343234863.672
Basler02-19-20120725-184743-682.ppm	1343234863.682
Basler02-19-20120725-184743-692.ppm	1343234863.692
Basler02-19-20120725-184743-702.ppm	1343234863.702
Basler02-19-20120725-184743-712.ppm	1343234863.712
Basler02-19-20120725-184743-722.ppm	1343234863.722
Basler02-19-20120725-184743-732.ppm	1343234863.732
Basler02-19-20120725-184743-742.ppm	1343234863.742
Basler02-19-20120725-184743-752.ppm	1343234863.752
Basler02-19-20120725-184743-762.ppm	1343234863.762
Basler02-19-20120725-184743-772.ppm	1343234863.772
Basler02-19-20120725-184743-782.ppm	1343234863.782
Basler02-19-20120725-184743-792.ppm	1343234863.792
Basler02-19-20120725-184743-802.ppm	1343234863.802
Basler02-19-20120725-184743-811.ppm	1343234863.811
Basler02-19-20120725-184743-821.ppm	1343234863.821
Basler02-19-20120725-184743-831.ppm	1343234863.831
Basler02-19-20120725-184743-841.ppm	1343234863.841
Basler02-19-20120725-184743-851.ppm	1343234863.851
Basler02-19-20120725-184743-861.ppm	1343234863.861
Basler02-19-20120725-184743-871.ppm	1343234863.871
Basler02-19-20120725-184743-881.ppm	1343234863.881
Basler02-19-20120725-184743-891.ppm	1343234863.891
Basler02-19-20120725-184743-901.ppm	1343234863.901
Basler02-19-20120725-184743-911.ppm	1343234863.911
Basler02-19-20120725-184743-921.ppm	1343234863.921
Basler02-19-20120725-184743-931.ppm	1343234863.931
Basler02-19-20120725-184743-941.ppm	1343234863.941
Basler02-19-20120725-184743-951.ppm	1343234863.951
Basler02-19-20120725-184743-961.ppm	1343234863.961
Basler02-19-20120725-184743-971.ppm	1343234863.971
Basler02-19-20120725-184743-981.ppm	1343234863.981
Basler02-19-20120725-184743-991.ppm	1343234863.991
Basler02-19-20120725-184744-001.ppm	1343234864.001
Basler02-19-20120725-184744-011.ppm	1343234864.011
Basler02-19-20120725-184744-021.ppm	1343234864.021
Basler02-19-20120725-184744-031.ppm	1343234864.031
Basler02-19-20120725-184744-041.ppm	1343234864.041
Basler02-19-20120725-184744-051.ppm	1343234864.051
Basler02-19-20120725-184744-061.ppm	1343234864.061
Basler02-19-20120725-184744-071.ppm	1343234864.071
Basler02-19-20120725-184744-081.ppm	1343234864.081
Basler02-19-20120725-184744-091.ppm	1343234864.091
Basler02-19-20120725-184744-101.ppm	1343234864.101
Basler02-19-20120725-184744-111.ppm	1343234864.111
Basler02-19-20120725-184744-121.ppm	1343234864.121
Basler02-19-20120725-184744-131.ppm	1343234864.131
Basler02-19-20120725-184744-141.ppm	1343234864.141
Basler02-19-20120725-184744-151.ppm	1343234864.151
Basler02-19-20120725-184744-161.ppm	1343234864.161
Basler02-19-20120725-184744-171.ppm	1343234864.171
Basler02-19-20120725-184744-181.ppm	1343234864.181
Basler02-19-20120725-184744-191.ppm	1343234864.191
Basler02-19-20120725-184744-201.ppm	1343234864.201
Basler02-19-20120725-184744-211.ppm	1343234864.211
Basler02-19-20120725-184744-221.ppm	1343234864.221
Basler02-19-20120725-184744-231.ppm	1343234864.231
Basler02-19-20120725-184744-241.ppm	1343234864.241
Basler02-19-20120725-184744-251.ppm	1343234864.251
Basler02-19-20120725-184744-261.ppm	1343234864.261
Basler02-19-20120725-184744-271.ppm	1343234864.271
Basler02-19-20120725-184744-281.ppm	1343234864.281
Basler02-19-20120725-184744-291.ppm	1343234864.291
Basler02-19-20120725-184744-301.ppm	1343234864.301
Basler02-19-20120725-184744-311.ppm	1343234864.311
Basler02-19-20120725-184744-321.ppm	1343234864.321
Basler02-19-20120725-184744-331.ppm	1343234864.331
Basler02-19-20120725-184744-341.ppm	1343234864.341
Basler02-19-20120725-184744-351.ppm	1343234864.351
Basler02-19-20120725-184744-361.ppm	1343234864.361
Basler02-19-20120725-184744-371.ppm	1343234864.371
Basler02-19-20120725-184744-381.ppm	1343234864.381
Basler02-19-20120725-184744-391.ppm	1343234864.391
Basler02-19-20120725-184744-401.ppm	1343234864.401
Basler02-19-20120725-184744-411.ppm	1343234864.411
Basler02-19-20120725-184744-421.ppm	1343234864.421
Basler02-19-20120725-184744-431.ppm	1343234864.431
Basler02-19-20120725-184744-441.ppm	1343234864.441
Basler02-19-20120725-184744-451.ppm	1343234864.451
Basler02-19-20120725-184744-461.ppm	1343234864.461
Basler02-19-20120725-184744-471.ppm	1343234864.471
Basler02-19-20120725-184744-481.ppm	1343234864.481
Basler02-19-20120725-184744-491.ppm	1343234864.491
Basler02-19-20120725-184744-501.ppm	1343234864.501
Basler02-19-20120725-184744-511.ppm	1343234864.511
Basler02-19-20120725-184744-521.ppm	1343234864.521
Basler02-19-20120725-184744-531.ppm	1343234864.531
Basler02-19-20120725-184744-541.ppm	1343234864.541
Basler02-19-20120725-184744-551.ppm	1343234864.551
Basler02-19-20120725-184744-561.ppm	1343234864.561
Basler02-19-20120725-184744-571.ppm	1343234864.571
Basler02-19-20120725-184744-581.ppm	1343234864.581
Basler02-19-20120725-184744-591.ppm	1343234864.591
Basler02-19-20120725-184744-601.ppm	1343234864.601
Basler02-19-20120725-184744-611.ppm	1343234864.611
Basler02-19-20120725-184744-621.ppm	1343234864.621
Basler02-19-20120725-184744-631.ppm	1343234864.631
Basler02-19-20120725-184744-641.ppm	1343234864.641
Basler02-19-20120725-184744-651.ppm	1343234864.651
Basler02-19-20120725-184744-661.ppm	1343234864.661
Basler02-19-20120725-184744-671.ppm	1343234864.671
Basler02-19-20120725-184744-681.ppm	1343234864.681
Basler02-19-20120725-184744-691.ppm	1343234864.691
Basler02-19-20120725-184744-701.ppm	1343234864.701
Basler02-19-20120725-184744-711.ppm	1343234864.711
Basler02-19-20120725-184744-721.ppm	1343234864.721
Basler02-19-20120725-184744-731.ppm	1343234864.731
Basler02-19-20120725-184744-741.ppm	1343234864.741
Basler02-19-20120725-184744-751.ppm	1343234864.751
Basler02-19-20120725-184744-761.ppm	1343234864.761
Basler02-19-20120725-184744-771.ppm	1343234864.771
Basler02-19-20120725-184744-781.ppm	1343234864.781
Basler02-19-20120725-184744-791.ppm	1343234864.791
Basler02-19-20120725-184744-801.ppm	1343234864.801
Basler02-19-20120725-184744-811.ppm	1343234864.811
Basler02-19-20120725-184744-821.ppm	1343234864.821
Basler02-19-20120725-184744-831.ppm	1343234864.831
Basler02-19-20120725-184744-841.ppm	1343234864.841
Basler02-19-20120725-184744-851.ppm	1343234864.851
Basler02-19-20120725-184744-861.ppm	1343234864.861
Basler02-19-20120725-184744-871.ppm	1343234864.871
Basler02-19-20120725-184744-881.ppm	1343234864.881
Basler02-19-20120725-184744-891.ppm	1343234864.891
Basler02-19-20120725-184744-901.ppm	1343234864.901
Basler02-19-20120725-184744-911.ppm	1343234864.911
Basler02-19-20120725-184744-921.ppm	1343234864.921
Basler02-19-20120725-184744-931.ppm	1343234864.931
Basler02-19-20120725-184744-941.ppm	1343234864.941
Basler02-19-20120725-184744-951.ppm	1343234864.951
Basler02-19-20120725-184744-961.ppm	1343234864.961
Basler02-19-20120725-184744-971.ppm	1343234864.971
Basler02-19-20120725-184744-981.ppm	1343234864.981
Basler02-19-20120725-184744-991.ppm	1343234864.991
Basler02-19-20120725-184745-001.ppm	1343234865.001
Basler02-19-20120725-184745-011.ppm	1343234865.011
Basler02-19-20120725-184745-021.ppm	1343234865.021
Basler02-19-20120725-184745-031.ppm	1343234865.031
Basler02-19-20120725-184745-041.ppm	1343234865.041
Basler02-19-20120725-184745-051.ppm	1343234865.051
Basler02-19-20120725-184745-061.ppm	1343234865.061
Basler02-19-20120725-184745-071.ppm	1343234865.071
Basler02-19-20120725-184745-081.ppm	1343234865.081
Basler02-19-20120725-184745-091.ppm	1343234865.091
Basler02-19-20120725-184745-101.ppm	1343234865.101
Basler02-19-20120725-184745-111.ppm	1343234865.111
Basler02-19-20120725-184745-121.ppm	1343234865.121
Basler02-19-20120725-184745-131.ppm	1343234865.131
Basler02-19-20120725-184745-141.ppm	1343234865.141
Basler02-19-20120725-184745-151.ppm	1343234865.151
Basler02-19-20120725-184745-161.ppm	1343234865.161
Basler02-19-20120725-184745-170.ppm	1343234865.170
Basler02-19-20120725-184745-180.ppm	1343234865.180
Basler02-19-20120725-184745-190.ppm	1343234865.190
Basler02-19-20120725-184745-200.ppm	1343234865.200
Basler02-19-20120725-184745-210.ppm	1343234865.210
Basler02-19-20120725-184745-220.ppm	1343234865.220
Basler02-19-20120725-184745-230.ppm	1343234865.230
Basler02-19-20120725-184745-240.ppm	1343234865.240
Basler02-19-20120725-184745-250.ppm	1343234865.250
Basler02-19-20120725-184745-260.ppm	1343234865.260
Basler02-19-20120725-184745-270.ppm	1343234865.270
Basler02-19-20120725-184745-280.ppm	1343234865.280
Basler02-19-20120725-184745-290.ppm	1343234865.290
Basler02-19-20120725-184745-300.ppm	1343234865.300
Basler02-19-20120725-184745-310.ppm	1343234865.310
Basler02-19-20120725-184745-320.ppm	1343234865.320
Basler02-19-20120725-184745-330.ppm	1343234865.330
Basler02-19-20120725-184745-340.ppm	1343234865.340
Basler02-19-20120725-184745-350.ppm	1343234865.350
Basler02-19-20120725-184745-360.ppm	1343234865.360
Basler02-19-20120725-184745-370.ppm	1343234865.370
Basler02-19-20120725-184745-380.ppm	1343234865.380
Basler02-19-20120725-184745-390.ppm	1343234865.390
Basler02-19-20120725-184745-400.ppm	1343234865.400
Basler02-19-20120725-184745-410.ppm	1343234865.410
Basler02-19-20120725-184745-420.ppm	1343234865.420
Basler02-19-20120725-184745-430.ppm	1343234865.430
Basler02-19-20120725-184745-440.ppm	1343234865.440
Basler02-19-20120725-184745-450.ppm	1343234865.450
Basler02-19-20120725-184745-460.ppm	1343234865.460
Basler02-19-20120725-184745-470.ppm	1343234865.470
Basler02-19-20120725-184745-480.ppm	1343234865.480
Basler02-19-20120725-184745-490.ppm	1343234865.490
Basler02-19-20120725-184745-500.ppm	1343234865.500
Basler02-19-20120725-184745-510.ppm	1343234865.510
Basler02-19-20120725-184745-520.ppm	1343234865.520
Basler02-19-20120725-184745-530.ppm	1343234865.530
Basler02-19-20120725-184745-540.ppm	1343234865.540
Basler02-19-20120725-184745-550.ppm	1343234865.550
Basler02-19-20120725-184745-560.ppm	1343234865.560
Basler02-19-20120725-184745-570.ppm	1343234865.570
Basler02-19-20120725-184745-580.ppm	1343234865.580
Basler02-19-20120725-184745-590.ppm	1343234865.590
Basler02-19-20120725-184745-600.ppm	1343234865.600
Basler02-19-20120725-184745-610.ppm	1343234865.610
Basler02-19-20120725-184745-620.ppm	1343234865.620
Basler02-19-20120725-184745-630.ppm	1343234865.630
Basler02-19-20120725-184745-640.ppm	1343234865.640
Basler02-19-20120725-184745-650.ppm	1343234865.650
Basler02-19-20120725-184745-660.ppm	1343234865.660
Basler02-19-20120725-184745-670.ppm	1343234865.670
Basler02-19-20120725-184745-680.ppm	1343234865.680
Basler02-19-20120725-184745-690.ppm	1343234865.690
Basler02-19-20120725-184745-700.ppm	1343234865.700
Basler02-19-20120725-184745-710.ppm	1343234865.710
Basler02-19-20120725-184745-720.ppm	1343234865.720
Basler02-19-20120725-184745-730.ppm	1343234865.730
Basler02-19-20120725-184745-740.ppm	1343234865.740
Basler02-19-20120725-184745-750.ppm	1343234865.750
Basler02-19-20120725-184745-760.ppm	1343234865.760
Basler02-19-20120725-184745-770.ppm	1343234865.770
Basler02-19-20120725-184745-780.ppm	1343234865.780
Basler02-19-20120725-184745-790.ppm	1343234865.790
Basler02-19-20120725-184745-800.ppm	1343234865.800
Basler02-19-20120725-184745-810.ppm	1343234865.810
Basler02-19-20120725-184745-820.ppm	1343234865.820
Basler02-19-20120725-184745-830.ppm	1343234865.830
Basler02-19-20120725-184745-840.ppm	1343234865.840
Basler02-19-20120725-184745-850.ppm	1343234865.850
Basler02-19-20120725-184745-860.ppm	1343234865.860
Basler02-19-20120725-184745-870.ppm	1343234865.870
Basler02-19-20120725-184745-880.ppm	1343234865.880
Basler02-19-20120725-184745-890.ppm	1343234865.890
Basler02-19-20120725-184745-900.ppm	1343234865.900
Basler02-19-20120725-184745-910.ppm	1343234865.910
Basler02-19-20120725-184745-920.ppm	1343234865.920
Basler02-19-20120725-184745-930.ppm	1343234865.930
Basler02-19-20120725-184745-940.ppm	1343234865.940
Basler02-19-20120725-184745-950.ppm	1343234865.950
Basler02-19-20120725-184745-960.ppm	1343234865.960
Basler02-19-20120725-184745-970.ppm	1343234865.970
Basler02-19-20120725-184745-980.ppm	1343234865.980
Basler02-19-20120725-184745-990.ppm	1343234865.990
Basler02-19-20120725-184746-000.ppm	1343234866.000
Basler02-19-20120725-184746-010.ppm	1343234866.010
Basler02-19-20120725-184746-020.ppm	1343234866.020
Basler02-19-20120725-184746-030.ppm	1343234866.030
Basler02-19-20120725-184746-040.ppm	1343234866.040
Basler02-19-20120725-184746-050.ppm	1343234866.050
Basler02-19-20120725-184746-060.ppm	1343234866.060
Basler02-19-20120725-184746-070.ppm	1343234866.070
Basler02-19-20120725-184746-080.ppm	1343234866.080
Basler02-19-20120725-184746-090.ppm	1343234866.090
Basler02-19-20120725-184746-100.ppm	1343234866.100
Basler02-19-20120725-184746-110.ppm	1343234866.110
Basler02-19-20120725-184746-120.ppm	1343234866.120
Basler02-19-20120725-184746-130.ppm	1343234866.130
Basler02-19-20120725-184746-140.ppm	1343234866.140
Basler02-19-20120725-184746-150.ppm	1343234866.150
Basler02-19-20120725-184746-160.ppm	1343234866.160
Basler02-19-20120725-184746-170.ppm	1343234866.170
Basler02-19-20120725-184746-180.ppm	1343234866.180
Basler02-19-20120725-184746-190.ppm	1343234866.190
Basler02-19-20120725-184746-200.ppm	1343234866.200
Basler02-19-20120725-184746-210.ppm	1343234866.210
Basler02-19-20120725-184746-220.ppm	1343234866.220
Basler02-19-20120725-184746-230.ppm	1343234866.230
Basler02-19-20120725-184746-240.ppm	1343234866.240
Basler02-19-20120725-184746-250.ppm	1343234866.250
Basler02-19-20120725-184746-260.ppm	1343234866.260
Basler02-19-20120725-184746-270.ppm	1343234866.270
Basler02-19-20120725-184746-280.ppm	1343234866.280
Basler02-19-20120725-184746-290.ppm	1343234866.290
Basler02-19-20120725-184746-300.ppm	1343234866.300
Basler02-19-20120725-184746-310.ppm	1343234866.310
Basler02-19-20120725-184746-320.ppm	1343234866.320
Basler02-19-20120725-184746-330.ppm	1343234866.330
Basler02-19-20120725-184746-340.ppm	1343234866.340
Basler02-19-20120725-184746-350.ppm	1343234866.350
Basler02-19-20120725-184746-360.ppm	1343234866.360
Basler02-19-20120725-184746-370.ppm	1343234866.370
Basler02-19-20120725-184746-380.ppm	1343234866.380
Basler02-19-20120725-184746-390.ppm	1343234866.390
Basler02-19-20120725-184746-400.ppm	1343234866.400
Basler02-19-20120725-184746-410.ppm	1343234866.410
Basler02-19-20120725-184746-420.ppm	1343234866.420
Basler02-19-20120725-184746-430.ppm	1343234866.430
Basler02-19-20120725-184746-440.ppm	1343234866.440
Basler02-19-20120725-184746-450.ppm	1343234866.450
Basler02-19-20120725-184746-460.ppm	1343234866.460
Basler02-19-20120725-184746-470.ppm	1343234866.470
Basler02-19-20120725-184746-479.ppm	1343234866.479
Basler02-19-20120725-184746-490.ppm	1343234866.490
Basler02-19-20120725-184746-500.ppm	1343234866.500
Basler02-19-20120725-184746-509.ppm	1343234866.509
Basler02-19-20120725-184746-519.ppm	1343234866.519
Basler02-19-20120725-184746-529.ppm	1343234866.529
Basler02-19-20120725-184746-539.ppm	1343234866.539
Basler02-19-20120725-184746-549.ppm	1343234866.549
Basler02-19-20120725-184746-559.ppm	1343234866.559
Basler02-19-20120725-184746-569.ppm	1343234866.569
Basler02-19-20120725-184746-579.ppm	1343234866.579
Basler02-19-20120725-184746-589.ppm	1343234866.589
Basler02-19-20120725-184746-599.ppm	1343234866.599
Basler02-19-20120725-184746-609.ppm	1343234866.609
Basler02-19-20120725-184746-619.ppm	1343234866.619
Basler02-19-20120725-184746-629.ppm	1343234866.629
Basler02-19-20120725-184746-639.ppm	1343234866.639
Basler02-19-20120725-184746-649.ppm	1343234866.649
Basler02-19-20120725-184746-659.ppm	1343234866.659
Basler02-19-20120725-184746-669.ppm	1343234866.669
Basler02-19-20120725-184746-679.ppm	1343234866.679
Basler02-19-20120725-184746-689.ppm	1343234866.689
Basler02-19-20120725-184746-699.ppm	1343234866.699
Basler02-19-20120725-184746-709.ppm	1343234866.709
Basler02-19-20120725-184746-719.ppm	1343234866.719
Basler02-19-20120725-184746-729.ppm	1343234866.729
Basler02-19-20120725-184746-739.ppm	1343234866.739
Basler02-19-20120725-184746-749.ppm	1343234866.749
Basler02-19-20120725-184746-759.ppm	1343234866.759
Basler02-19-20120725-184746-769.ppm	1343234866.769
Basler02-19-20120725-184746-779.ppm	1343234866.779
Basler02-19-20120725-184746-789.ppm	1343234866.789
Basler02-19-20120725-184746-799.ppm	1343234866.799
Basler02-19-20120725-184746-809.ppm	1343234866.809
Basler02-19-20120725-184746-819.ppm	1343234866.819
Basler02-19-20120725-184746-829.ppm	1343234866.829
Basler02-19-20120725-184746-839.ppm	1343234866.839
Basler02-19-20120725-184746-849.ppm	1343234866.849
Basler02-19-20120725-184746-859.ppm	1343234866.859
Basler02-19-20120725-184746-869.ppm	1343234866.869
Basler02-19-20120725-184746-879.ppm	1343234866.879
Basler02-19-20120725-184746-889.ppm	1343234866.889
Basler02-19-20120725-184746-899.ppm	1343234866.899
Basler02-19-20120725-184746-909.ppm	1343234866.909
Basler02-19-20120725-184746-919.ppm	1343234866.919
Basler02-19-20120725-184746-929.ppm	1343234866.929
Basler02-19-20120725-184746-939.ppm	1343234866.939
Basler02-19-20120725-184746-949.ppm	1343234866.949
Basler02-19-20120725-184746-959.ppm	1343234866.959
Basler02-19-20120725-184746-969.ppm	1343234866.969
Basler02-19-20120725-184746-979.ppm	1343234866.979
Basler02-19-20120725-184746-989.ppm	1343234866.989
Basler02-19-20120725-184746-999.ppm	1343234866.999
Basler02-19-20120725-184747-009.ppm	1343234867.009
Basler02-19-20120725-184747-019.ppm	1343234867.019
Basler02-19-20120725-184747-029.ppm	1343234867.029
Basler02-19-20120725-184747-039.ppm	1343234867.039
Basler02-19-20120725-184747-049.ppm	1343234867.049
Basler02-19-20120725-184747-059.ppm	1343234867.059
Basler02-19-20120725-184747-069.ppm	1343234867.069
Basler02-19-20120725-184747-079.ppm	1343234867.079
Basler02-19-20120725-184747-089.ppm	1343234867.089
Basler02-19-20120725-184747-099.ppm	1343234867.099
Basler02-19-20120725-184747-109.ppm	1343234867.109
Basler02-19-20120725-184747-119.ppm	1343234867.119
Basler02-19-20120725-184747-129.ppm	1343234867.129
Basler02-19-20120725-184747-139.ppm	1343234867.139
Basler02-19-20120725-184747-149.ppm	1343234867.149
Basler02-19-20120725-184747-159.ppm	1343234867.159
Basler02-19-20120725-184747-169.ppm	1343234867.169
Basler02-19-20120725-184747-179.ppm	1343234867.179
Basler02-19-20120725-184747-189.ppm	1343234867.189
Basler02-19-20120725-184747-199.ppm	1343234867.199
Basler02-19-20120725-184747-209.ppm	1343234867.209
Basler02-19-20120725-184747-219.ppm	1343234867.219
Basler02-19-20120725-184747-229.ppm	1343234867.229
Basler02-19-20120725-184747-239.ppm	1343234867.239
Basler02-19-20120725-184747-249.ppm	1343234867.249
Basler02-19-20120725-184747-259.ppm	1343234867.259
Basler02-19-20120725-184747-269.ppm	1343234867.269
Basler02-19-20120725-184747-279.ppm	1343234867.279
Basler02-19-20120725-184747-289.ppm	1343234867.289
Basler02-19-20120725-184747-299.ppm	1343234867.299
Basler02-19-20120725-184747-309.ppm	1343234867.309
Basler02-19-20120725-184747-319.ppm	1343234867.319
Basler02-19-20120725-184747-329.ppm	1343234867.329
Basler02-19-20120725-184747-339.ppm	1343234867.339
Basler02-19-20120725-184747-349.ppm	1343234867.349
Basler02-19-20120725-184747-359.ppm	1343234867.359
Basler02-19-20120725-184747-369.ppm	1343234867.369
Basler02-19-20120725-184747-379.ppm	1343234867.379
Basler02-19-20120725-184747-389.ppm	1343234867.389
Basler02-19-20120725-184747-399.ppm	1343234867.399
Basler02-19-20120725-184747-409.ppm	1343234867.409
Basler02-19-20120725-184747-419.ppm	1343234867.419
Basler02-19-20120725-184747-429.ppm	1343234867.429
Basler02-19-20120725-184747-439.ppm	1343234867.439
Basler02-19-20120725-184747-449.ppm	1343234867.449
Basler02-19-20120725-184747-459.ppm	1343234867.459
Basler02-19-20120725-184747-469.ppm	1343234867.469
Basler02-19-20120725-184747-479.ppm	1343234867.479
Basler02-19-20120725-184747-489.ppm	1343234867.489
Basler02-19-20120725-184747-499.ppm	1343234867.499
Basler02-19-20120725-184747-509.ppm	1343234867.509
Basler02-19-20120725-184747-519.ppm	1343234867.519
Basler02-19-20120725-184747-529.ppm	1343234867.529
Basler02-19-20120725-184747-539.ppm	1343234867.539
Basler02-19-20120725-184747-549.ppm	1343234867.549
Basler02-19-20120725-184747-559.ppm	1343234867.559
Basler02-19-20120725-184747-569.ppm	1343234867.569
Basler02-19-20120725-184747-579.ppm	1343234867.579
Basler02-19-20120725-184747-589.ppm	1343234867.589
Basler02-19-20120725-184747-599.ppm	1343234867.599
Basler02-19-20120725-184747-609.ppm	1343234867.609
Basler02-19-20120725-184747-619.ppm	1343234867.619
Basler02-19-20120725-184747-629.ppm	1343234867.629
Basler02-19-20120725-184747-639.ppm	1343234867.639
Basler02-19-20120725-184747-649.ppm	1343234867.649
Basler02-19-20120725-184747-659.ppm	1343234867.659
Basler02-19-20120725-184747-669.ppm	1343234867.669
Basler02-19-20120725-184747-679.ppm	1343234867.679
Basler02-19-20120725-184747-689.ppm	1343234867.689
Basler02-19-20120725-184747-699.ppm	1343234867.699
Basler02-19-20120725-184747-709.ppm	1343234867.709
Basler02-19-20120725-184747-719.ppm	1343234867.719
Basler02-19-20120725-184747-729.ppm	1343234867.729
Basler02-19-20120725-184747-739.ppm	1343234867.739
Basler02-19-20120725-184747-748.ppm	1343234867.748
Basler02-19-20120725-184747-758.ppm	1343234867.758
Basler02-19-20120725-184747-768.ppm	1343234867.768
Basler02-19-20120725-184747-778.ppm	1343234867.778
Basler02-19-20120725-184747-788.ppm	1343234867.788
Basler02-19-20120725-184747-798.ppm	1343234867.798
Basler02-19-20120725-184747-808.ppm	1343234867.808
Basler02-19-20120725-184747-818.ppm	1343234867.818
Basler02-19-20120725-184747-828.ppm	1343234867.828
Basler02-19-20120725-184747-838.ppm	1343234867.838
Basler02-19-20120725-184747-848.ppm	1343234867.848
Basler02-19-20120725-184747-858.ppm	1343234867.858
Basler02-19-20120725-184747-868.ppm	1343234867.868
Basler02-19-20120725-184747-878.ppm	1343234867.878
Basler02-19-20120725-184747-888.ppm	1343234867.888
Basler02-19-20120725-184747-898.ppm	1343234867.898
Basler02-19-20120725-184747-908.ppm	1343234867.908
Basler02-19-20120725-184747-918.ppm	1343234867.918
Basler02-19-20120725-184747-928.ppm	1343234867.928
Basler02-19-20120725-184747-938.ppm	1343234867.938
Basler02-19-20120725-184747-948.ppm	1343234867.948
Basler02-19-20120725-184747-958.ppm	1343234867.958
Basler02-19-20120725-184747-968.ppm	1343234867.968
Basler02-19-20120725-184747-978.ppm	1343234867.978
Basler02-19-20120725-184747-988.ppm	1343234867.988
Basler02-19-20120725-184747-998.ppm	1343234867.998
Basler02-19-20120725-184748-008.ppm	1343234868.008
Basler02-19-20120725-184748-018.ppm	1343234868.018
Basler02-19-20120725-184748-028.ppm	1343234868.028
Basler02-19-20120725-184748-038.ppm	1343234868.038
Basler02-19-20120725-184748-048.ppm	1343234868.048
Basler02-19-20120725-184748-058.ppm	1343234868.058
Basler02-19-20120725-184748-068.ppm	1343234868.068
Basler02-19-20120725-184748-078.ppm	1343234868.078
Basler02-19-20120725-184748-088.ppm	1343234868.088
Basler02-19-20120725-184748-098.ppm	1343234868.098
Basler02-19-20120725-184748-108.ppm	1343234868.108
Basler02-19-20120725-184748-118.ppm	1343234868.118
Basler02-19-20120725-184748-128.ppm	1343234868.128
Basler02-19-20120725-184748-138.ppm	1343234868.138
Basler02-19-20120725-184748-148.ppm	1343234868.148
Basler02-19-20120725-184748-158.ppm	1343234868.158
Basler02-19-20120725-184748-168.ppm	1343234868.168
Basler02-19-20120725-184748-178.ppm	1343234868.178
Basler02-19-20120725-184748-188.ppm	1343234868.188
Basler02-19-20120725-184748-198.ppm	1343234868.198
Basler02-19-20120725-184748-208.ppm	1343234868.208
Basler02-19-20120725-184748-218.ppm	1343234868.218
Basler02-19-20120725-184748-228.ppm	1343234868.228
Basler02-19-20120725-184748-238.ppm	1343234868.238
Basler02-19-20120725-184748-248.ppm	1343234868.248
Basler02-19-20120725-184748-258.ppm	1343234868.258
Basler02-19-20120725-184748-268.ppm	1343234868.268
Basler02-19-20120725-184748-278.ppm	1343234868.278
Basler02-19-20120725-184748-288.ppm	1343234868.288
Basler02-19-20120725-184748-298.ppm	1343234868.298
Basler02-19-20120725-184748-308.ppm	1343234868.308
Basler02-19-20120725-184748-318.ppm	1343234868.318
Basler02-19-20120725-184748-328.ppm	1343234868.328
Basler02-19-20120725-184748-338.ppm	1343234868.338
Basler02-19-20120725-184748-348.ppm	1343234868.348
Basler02-19-20120725-184748-358.ppm	1343234868.358
Basler02-19-20120725-184748-368.ppm	1343234868.368
Basler02-19-20120725-184748-378.ppm	1343234868.378
Basler02-19-20120725-184748-388.ppm	1343234868.388
Basler02-19-20120725-184748-398.ppm	1343234868.398
Basler02-19-20120725-184748-408.ppm	1343234868.408
Basler02-19-20120725-184748-418.ppm	1343234868.418
Basler02-19-20120725-184748-428.ppm	1343234868.428
Basler02-19-20120725-184748-438.ppm	1343234868.438
Basler02-19-20120725-184748-448.ppm	1343234868.448
Basler02-19-20120725-184748-458.ppm	1343234868.458
Basler02-19-20120725-184748-468.ppm	1343234868.468
Basler02-19-20120725-184748-478.ppm	1343234868.478
Basler02-19-20120725-184748-488.ppm	1343234868.488
Basler02-19-20120725-184748-498.ppm	1343234868.498
Basler02-19-20120725-184748-508.ppm	1343234868.508
Basler02-19-20120725-184748-518.ppm	1343234868.518
Basler02-19-20120725-184748-528.ppm	1343234868.528
Basler02-19-20120725-184748-538.ppm	1343234868.538
Basler02-19-20120725-184748-548.ppm	1343234868.548
Basler02-19-20120725-184748-558.ppm	1343234868.558
Basler02-19-20120725-184748-568.ppm	1343234868.568
Basler02-19-20120725-184748-578.ppm	1343234868.578
Basler02-19-20120725-184748-588.ppm	1343234868.588
Basler02-19-20120725-184748-598.ppm	1343234868.598
Basler02-19-20120725-184748-608.ppm	1343234868.608
Basler02-19-20120725-184748-618.ppm	1343234868.618
Basler02-19-20120725-184748-628.ppm	1343234868.628
Basler02-19-20120725-184748-638.ppm	1343234868.638
Basler02-19-20120725-184748-648.ppm	1343234868.648
Basler02-19-20120725-184748-658.ppm	1343234868.658
Basler02-19-20120725-184748-668.ppm	1343234868.668
Basler02-19-20120725-184748-678.ppm	1343234868.678
Basler02-19-20120725-184748-688.ppm	1343234868.688
Basler02-19-20120725-184748-698.ppm	1343234868.698
Basler02-19-20120725-184748-708.ppm	1343234868.708
Basler02-19-20120725-184748-718.ppm	1343234868.718
Basler02-19-20120725-184748-728.ppm	1343234868.728
Basler02-19-20120725-184748-738.ppm	1343234868.738
Basler02-19-20120725-184748-748.ppm	1343234868.748
Basler02-19-20120725-184748-758.ppm	1343234868.758
Basler02-19-20120725-184748-768.ppm	1343234868.768
Basler02-19-20120725-184748-778.ppm	1343234868.778
Basler02-19-20120725-184748-788.ppm	1343234868.788
Basler02-19-20120725-184748-798.ppm	1343234868.798
Basler02-19-20120725-184748-808.ppm	1343234868.808
Basler02-19-20120725-184748-818.ppm	1343234868.818
Basler02-19-20120725-184748-828.ppm	1343234868.828
Basler02-19-20120725-184748-838.ppm	1343234868.838
Basler02-19-20120725-184748-848.ppm	1343234868.848
Basler02-19-20120725-184748-858.ppm	1343234868.858
Basler02-19-20120725-184748-868.ppm	1343234868.868
Basler02-19-20120725-184748-878.ppm	1343234868.878
Basler02-19-20120725-184748-888.ppm	1343234868.888
Basler02-19-20120725-184748-898.ppm	1343234868.898
Basler02-19-20120725-184748-908.ppm	1343234868.908
Basler02-19-20120725-184748-918.ppm	1343234868.918
Basler02-19-20120725-184748-928.ppm	1343234868.928
Basler02-19-20120725-184748-938.ppm	1343234868.938
Basler02-19-20120725-184748-948.ppm	1343234868.948
Basler02-19-20120725-184748-958.ppm	1343234868.958
Basler02-19-20120725-184748-968.ppm	1343234868.968
Basler02-19-20120725-184748-978.ppm	1343234868.978
Basler02-19-20120725-184748-988.ppm	1343234868.988
Basler02-19-20120725-184748-998.ppm	1343234868.998
Basler02-19-20120725-184749-008.ppm	1343234869.008
Basler02-19-20120725-184749-018.ppm	1343234869.018
Basler02-19-20120725-184749-028.ppm	1343234869.028
Basler02-19-20120725-184749-038.ppm	1343234869.038
Basler02-19-20120725-184749-048.ppm	1343234869.048
Basler02-19-20120725-184749-058.ppm	1343234869.058
Basler02-19-20120725-184749-068.ppm	1343234869.068
Basler02-19-20120725-184749-078.ppm	1343234869.078
Basler02-19-20120725-184749-088.ppm	1343234869.088
Basler02-19-20120725-184749-098.ppm	1343234869.098
Basler02-19-20120725-184749-108.ppm	1343234869.108
Basler02-19-20120725-184749-118.ppm	1343234869.118
Basler02-19-20120725-184749-128.ppm	1343234869.128
Basler02-19-20120725-184749-137.ppm	1343234869.137
Basler02-19-20120725-184749-147.ppm	1343234869.147
Basler02-19-20120725-184749-157.ppm	1343234869.157
Basler02-19-20120725-184749-167.ppm	1343234869.167
Basler02-19-20120725-184749-177.ppm	1343234869.177
Basler02-19-20120725-184749-187.ppm	1343234869.187
Basler02-19-20120725-184749-197.ppm	1343234869.197
Basler02-19-20120725-184749-207.ppm	1343234869.207
Basler02-19-20120725-184749-217.ppm	1343234869.217
Basler02-19-20120725-184749-227.ppm	1343234869.227
Basler02-19-20120725-184749-237.ppm	1343234869.237
Basler02-19-20120725-184749-247.ppm	1343234869.247
Basler02-19-20120725-184749-257.ppm	1343234869.257
Basler02-19-20120725-184749-267.ppm	1343234869.267
Basler02-19-20120725-184749-277.ppm	1343234869.277
Basler02-19-20120725-184749-287.ppm	1343234869.287
Basler02-19-20120725-184749-297.ppm	1343234869.297
Basler02-19-20120725-184749-307.ppm	1343234869.307
Basler02-19-20120725-184749-317.ppm	1343234869.317
Basler02-19-20120725-184749-327.ppm	1343234869.327
Basler02-19-20120725-184749-337.ppm	1343234869.337
Basler02-19-20120725-184749-347.ppm	1343234869.347
Basler02-19-20120725-184749-357.ppm	1343234869.357
Basler02-19-20120725-184749-367.ppm	1343234869.367
Basler02-19-20120725-184749-377.ppm	1343234869.377
Basler02-19-20120725-184749-387.ppm	1343234869.387
Basler02-19-20120725-184749-397.ppm	1343234869.397
Basler02-19-20120725-184749-407.ppm	1343234869.407
Basler02-19-20120725-184749-417.ppm	1343234869.417
Basler02-19-20120725-184749-427.ppm	1343234869.427
Basler02-19-20120725-184749-437.ppm	1343234869.437
Basler02-19-20120725-184749-447.ppm	1343234869.447
Basler02-19-20120725-184749-457.ppm	1343234869.457
Basler02-19-20120725-184749-467.ppm	1343234869.467
Basler02-19-20120725-184749-477.ppm	1343234869.477
Basler02-19-20120725-184749-487.ppm	1343234869.487
Basler02-19-20120725-184749-497.ppm	1343234869.497
Basler02-19-20120725-184749-507.ppm	1343234869.507
Basler02-19-20120725-184749-517.ppm	1343234869.517
Basler02-19-20120725-184749-527.ppm	1343234869.527
Basler02-19-20120725-184749-537.ppm	1343234869.537
Basler02-19-20120725-184749-547.ppm	1343234869.547
Basler02-19-20120725-184749-557.ppm	1343234869.557
Basler02-19-20120725-184749-567.ppm	1343234869.567
Basler02-19-20120725-184749-577.ppm	1343234869.577
Basler02-19-20120725-184749-587.ppm	1343234869.587
Basler02-19-20120725-184749-597.ppm	1343234869.597
Basler02-19-20120725-184749-607.ppm	1343234869.607
Basler02-19-20120725-184749-617.ppm	1343234869.617
Basler02-19-20120725-184749-627.ppm	1343234869.627
Basler02-19-20120725-184749-637.ppm	1343234869.637
Basler02-19-20120725-184749-647.ppm	1343234869.647
Basler02-19-20120725-184749-657.ppm	1343234869.657
Basler02-19-20120725-184749-667.ppm	1343234869.667
Basler02-19-20120725-184749-677.ppm	1343234869.677
Basler02-19-20120725-184749-687.ppm	1343234869.687
Basler02-19-20120725-184749-697.ppm	1343234869.697
Basler02-19-20120725-184749-707.ppm	1343234869.707
Basler02-19-20120725-184749-717.ppm	1343234869.717
Basler02-19-20120725-184749-727.ppm	1343234869.727
Basler02-19-20120725-184749-737.ppm	1343234869.737
Basler02-19-20120725-184749-747.ppm	1343234869.747
Basler02-19-20120725-184749-757.ppm	1343234869.757
Basler02-19-20120725-184749-767.ppm	1343234869.767
Basler02-19-20120725-184749-777.ppm	1343234869.777
Basler02-19-20120725-184749-787.ppm	1343234869.787
Basler02-19-20120725-184749-797.ppm	1343234869.797
Basler02-19-20120725-184749-807.ppm	1343234869.807
Basler02-19-20120725-184749-817.ppm	1343234869.817
Basler02-19-20120725-184749-827.ppm	1343234869.827
Basler02-19-20120725-184749-837.ppm	1343234869.837
Basler02-19-20120725-184749-847.ppm	1343234869.847
Basler02-19-20120725-184749-857.ppm	1343234869.857
Basler02-19-20120725-184749-867.ppm	1343234869.867
Basler02-19-20120725-184749-877.ppm	1343234869.877
Basler02-19-20120725-184749-887.ppm	1343234869.887
Basler02-19-20120725-184749-897.ppm	1343234869.897
Basler02-19-20120725-184749-907.ppm	1343234869.907
Basler02-19-20120725-184749-917.ppm	1343234869.917
Basler02-19-20120725-184749-927.ppm	1343234869.927
Basler02-19-20120725-184749-937.ppm	1343234869.937
Basler02-19-20120725-184749-947.ppm	1343234869.947
Basler02-19-20120725-184749-957.ppm	1343234869.957
Basler02-19-20120725-184749-967.ppm	1343234869.967
Basler02-19-20120725-184749-977.ppm	1343234869.977
Basler02-19-20120725-184749-987.ppm	1343234869.987
Basler02-19-20120725-184749-997.ppm	1343234869.997
Basler02-19-20120725-184750-007.ppm	1343234870.007
Basler02-19-20120725-184750-017.ppm	1343234870.017
Basler02-19-20120725-184750-027.ppm	1343234870.027
Basler02-19-20120725-184750-037.ppm	1343234870.037
Basler02-19-20120725-184750-047.ppm	1343234870.047
Basler02-19-20120725-184750-057.ppm	1343234870.057
Basler02-19-20120725-184750-067.ppm	1343234870.067
Basler02-19-20120725-184750-077.ppm	1343234870.077
Basler02-19-20120725-184750-087.ppm	1343234870.087
Basler02-19-20120725-184750-097.ppm	1343234870.097
Basler02-19-20120725-184750-107.ppm	1343234870.107
Basler02-19-20120725-184750-117.ppm	1343234870.117
Basler02-19-20120725-184750-127.ppm	1343234870.127
Basler02-19-20120725-184750-137.ppm	1343234870.137
Basler02-19-20120725-184750-147.ppm	1343234870.147
Basler02-19-20120725-184750-157.ppm	1343234870.157
Basler02-19-20120725-184750-167.ppm	1343234870.167
Basler02-19-20120725-184750-177.ppm	1343234870.177
Basler02-19-20120725-184750-187.ppm	1343234870.187
Basler02-19-20120725-184750-197.ppm	1343234870.197
Basler02-19-20120725-184750-207.ppm	1343234870.207
Basler02-19-20120725-184750-217.ppm	1343234870.217
Basler02-19-20120725-184750-227.ppm	1343234870.227
Basler02-19-20120725-184750-237.ppm	1343234870.237
Basler02-19-20120725-184750-247.ppm	1343234870.247
Basler02-19-20120725-184750-257.ppm	1343234870.257
Basler02-19-20120725-184750-267.ppm	1343234870.267
Basler02-19-20120725-184750-277.ppm	1343234870.277
Basler02-19-20120725-184750-287.ppm	1343234870.287
Basler02-19-20120725-184750-297.ppm	1343234870.297
Basler02-19-20120725-184750-307.ppm	1343234870.307
Basler02-19-20120725-184750-317.ppm	1343234870.317
Basler02-19-20120725-184750-327.ppm	1343234870.327
Basler02-19-20120725-184750-336.ppm	1343234870.336
Basler02-19-20120725-184750-346.ppm	1343234870.346
Basler02-19-20120725-184750-356.ppm	1343234870.356
Basler02-19-20120725-184750-366.ppm	1343234870.366
Basler02-19-20120725-184750-376.ppm	1343234870.376
Basler02-19-20120725-184750-386.ppm	1343234870.386
Basler02-19-20120725-184750-396.ppm	1343234870.396
Basler02-19-20120725-184750-406.ppm	1343234870.406
Basler02-19-20120725-184750-416.ppm	1343234870.416
Basler02-19-20120725-184750-426.ppm	1343234870.426
Basler02-19-20120725-184750-436.ppm	1343234870.436
Basler02-19-20120725-184750-446.ppm	1343234870.446
Basler02-19-20120725-184750-456.ppm	1343234870.456
Basler02-19-20120725-184750-466.ppm	1343234870.466
Basler02-19-20120725-184750-476.ppm	1343234870.476
Basler02-19-20120725-184750-486.ppm	1343234870.486
Basler02-19-20120725-184750-496.ppm	1343234870.496
Basler02-19-20120725-184750-506.ppm	1343234870.506
Basler02-19-20120725-184750-516.ppm	1343234870.516
Basler02-19-20120725-184750-526.ppm	1343234870.526
Basler02-19-20120725-184750-536.ppm	1343234870.536
Basler02-19-20120725-184750-546.ppm	1343234870.546
Basler02-19-20120725-184750-556.ppm	1343234870.556
Basler02-19-20120725-184750-566.ppm	1343234870.566
Basler02-19-20120725-184750-576.ppm	1343234870.576
Basler02-19-20120725-184750-586.ppm	1343234870.586
Basler02-19-20120725-184750-596.ppm	1343234870.596
Basler02-19-20120725-184750-606.ppm	1343234870.606
Basler02-19-20120725-184750-616.ppm	1343234870.616
Basler02-19-20120725-184750-626.ppm	1343234870.626
Basler02-19-20120725-184750-636.ppm	1343234870.636
Basler02-19-20120725-184750-646.ppm	1343234870.646
Basler02-19-20120725-184750-656.ppm	1343234870.656
Basler02-19-20120725-184750-666.ppm	1343234870.666
Basler02-19-20120725-184750-676.ppm	1343234870.676
Basler02-19-20120725-184750-686.ppm	1343234870.686
Basler02-19-20120725-184750-696.ppm	1343234870.696
Basler02-19-20120725-184750-706.ppm	1343234870.706
Basler02-19-20120725-184750-716.ppm	1343234870.716
Basler02-19-20120725-184750-726.ppm	1343234870.726
Basler02-19-20120725-184750-736.ppm	1343234870.736
Basler02-19-20120725-184750-746.ppm	1343234870.746
Basler02-19-20120725-184750-756.ppm	1343234870.756
Basler02-19-20120725-184750-766.ppm	1343234870.766
Basler02-19-20120725-184750-776.ppm	1343234870.776
Basler02-19-20120725-184750-786.ppm	1343234870.786
Basler02-19-20120725-184750-796.ppm	1343234870.796
Basler02-19-20120725-184750-806.ppm	1343234870.806
Basler02-19-20120725-184750-816.ppm	1343234870.816
Basler02-19-20120725-184750-826.ppm	1343234870.826
Basler02-19-20120725-184750-836.ppm	1343234870.836
Basler02-19-20120725-184750-846.ppm	1343234870.846
Basler02-19-20120725-184750-856.ppm	1343234870.856
Basler02-19-20120725-184750-866.ppm	1343234870.866
Basler02-19-20120725-184750-876.ppm	1343234870.876
Basler02-19-20120725-184750-886.ppm	1343234870.886
Basler02-19-20120725-184750-896.ppm	1343234870.896
Basler02-19-20120725-184750-906.ppm	1343234870.906
Basler02-19-20120725-184750-916.ppm	1343234870.916
Basler02-19-20120725-184750-926.ppm	1343234870.926
Basler02-19-20120725-184750-936.ppm	1343234870.936
Basler02-19-20120725-184750-946.ppm	1343234870.946
Basler02-19-20120725-184750-956.ppm	1343234870.956
Basler02-19-20120725-184750-966.ppm	1343234870.966
Basler02-19-20120725-184750-976.ppm	1343234870.976
Basler02-19-20120725-184750-986.ppm	1343234870.986
Basler02-19-20120725-184750-996.ppm	1343234870.996
Basler02-19-20120725-184751-006.ppm	1343234871.006
Basler02-19-20120725-184751-016.ppm	1343234871.016
Basler02-19-20120725-184751-026.ppm	1343234871.026
Basler02-19-20120725-184751-036.ppm	1343234871.036
Basler02-19-20120725-184751-046.ppm	1343234871.046
Basler02-19-20120725-184751-056.ppm	1343234871.056
Basler02-19-20120725-184751-066.ppm	1343234871.066
Basler02-19-20120725-184751-076.ppm	1343234871.076
Basler02-19-20120725-184751-086.ppm	1343234871.086
Basler02-19-20120725-184751-096.ppm	1343234871.096
Basler02-19-20120725-184751-106.ppm	1343234871.106
Basler02-19-20120725-184751-116.ppm	1343234871.116
Basler02-19-20120725-184751-126.ppm	1343234871.126
Basler02-19-20120725-184751-136.ppm	1343234871.136
Basler02-19-20120725-184751-146.ppm	1343234871.146
Basler02-19-20120725-184751-156.ppm	1343234871.156
Basler02-19-20120725-184751-166.ppm	1343234871.166
Basler02-19-20120725-184751-176.ppm	1343234871.176
Basler02-19-20120725-184751-186.ppm	1343234871.186
Basler02-19-20120725-184751-196.ppm	1343234871.196
Basler02-19-20120725-184751-206.ppm	1343234871.206
Basler02-19-20120725-184751-216.ppm	1343234871.216
Basler02-19-20120725-184751-226.ppm	1343234871.226
Basler02-19-20120725-184751-236.ppm	1343234871.236
Basler02-19-20120725-184751-246.ppm	1343234871.246
Basler02-19-20120725-184751-256.ppm	1343234871.256
Basler02-19-20120725-184751-266.ppm	1343234871.266
Basler02-19-20120725-184751-276.ppm	1343234871.276
Basler02-19-20120725-184751-286.ppm	1343234871.286
Basler02-19-20120725-184751-296.ppm	1343234871.296
Basler02-19-20120725-184751-306.ppm	1343234871.306
Basler02-19-20120725-184751-316.ppm	1343234871.316
Basler02-19-20120725-184751-326.ppm	1343234871.326
Basler02-19-20120725-184751-336.ppm	1343234871.336
Basler02-19-20120725-184751-346.ppm	1343234871.346
Basler02-19-20120725-184751-356.ppm	1343234871.356
Basler02-19-20120725-184751-366.ppm	1343234871.366
Basler02-19-20120725-184751-376.ppm	1343234871.376
Basler02-19-20120725-184751-386.ppm	1343234871.386
Basler02-19-20120725-184751-396.ppm	1343234871.396
Basler02-19-20120725-184751-406.ppm	1343234871.406
Basler02-19-20120725-184751-416.ppm	1343234871.416
Basler02-19-20120725-184751-426.ppm	1343234871.426
Basler02-19-20120725-184751-436.ppm	1343234871.436
Basler02-19-20120725-184751-446.ppm	1343234871.446
Basler02-19-20120725-184751-456.ppm	1343234871.456
Basler02-19-20120725-184751-466.ppm	1343234871.466
Basler02-19-20120725-184751-476.ppm	1343234871.476
Basler02-19-20120725-184751-486.ppm	1343234871.486
Basler02-19-20120725-184751-496.ppm	1343234871.496
Basler02-19-20120725-184751-506.ppm	1343234871.506
Basler02-19-20120725-184751-516.ppm	1343234871.516
Basler02-19-20120725-184751-526.ppm	1343234871.526
Basler02-19-20120725-184751-536.ppm	1343234871.536
Basler02-19-20120725-184751-546.ppm	1343234871.546
Basler02-19-20120725-184751-556.ppm	1343234871.556
Basler02-19-20120725-184751-566.ppm	1343234871.566
Basler02-19-20120725-184751-576.ppm	1343234871.576
Basler02-19-20120725-184751-586.ppm	1343234871.586
Basler02-19-20120725-184751-596.ppm	1343234871.596
Basler02-19-20120725-184751-606.ppm	1343234871.606
Basler02-19-20120725-184751-616.ppm	1343234871.616
Basler02-19-20120725-184751-626.ppm	1343234871.626
Basler02-19-20120725-184751-636.ppm	1343234871.636
Basler02-19-20120725-184751-646.ppm	1343234871.646
Basler02-19-20120725-184751-656.ppm	1343234871.656
Basler02-19-20120725-184751-666.ppm	1343234871.666
Basler02-19-20120725-184751-676.ppm	1343234871.676
Basler02-19-20120725-184751-686.ppm	1343234871.686
Basler02-19-20120725-184751-696.ppm	1343234871.696
Basler02-19-20120725-184751-706.ppm	1343234871.706
Basler02-19-20120725-184751-716.ppm	1343234871.716
Basler02-19-20120725-184751-725.ppm	1343234871.725
Basler02-19-20120725-184751-735.ppm	1343234871.735
Basler02-19-20120725-184751-745.ppm	1343234871.745
Basler02-19-20120725-184751-755.ppm	1343234871.755
Basler02-19-20120725-184751-765.ppm	1343234871.765
Basler02-19-20120725-184751-775.ppm	1343234871.775
Basler02-19-20120725-184751-785.ppm	1343234871.785
Basler02-19-20120725-184751-795.ppm	1343234871.795
Basler02-19-20120725-184751-805.ppm	1343234871.805
Basler02-19-20120725-184751-815.ppm	1343234871.815
Basler02-19-20120725-184751-825.ppm	1343234871.825
Basler02-19-20120725-184751-835.ppm	1343234871.835
Basler02-19-20120725-184751-845.ppm	1343234871.845
Basler02-19-20120725-184751-855.ppm	1343234871.855
Basler02-19-20120725-184751-865.ppm	1343234871.865
Basler02-19-20120725-184751-875.ppm	1343234871.875
Basler02-19-20120725-184751-885.ppm	1343234871.885
Basler02-19-20120725-184751-895.ppm	1343234871.895
Basler02-19-20120725-184751-905.ppm	1343234871.905
Basler02-19-20120725-184751-915.ppm	1343234871.915
Basler02-19-20120725-184751-925.ppm	1343234871.925
Basler02-19-20120725-184751-935.ppm	1343234871.935
Basler02-19-20120725-184751-945.ppm	1343234871.945
Basler02-19-20120725-184751-955.ppm	1343234871.955
Basler02-19-20120725-184751-965.ppm	1343234871.965
Basler02-19-20120725-184751-975.ppm	1343234871.975
Basler02-19-20120725-184751-985.ppm	1343234871.985
Basler02-19-20120725-184751-995.ppm	1343234871.995
[truncated: 3,001 more rows]
