# Supplementary material for: Python algorithms in particle tracking microrheology
Source: Chem Cent J. 2012 Nov 27;6:144. doi: 10.1186/1752-153X-6-144 (PMC3545843; doi:10.1186/1752-153X-6-144)
Supplement: Additional file 1 — rheology.zip - compressed ZIP archive containing the Rheology Python package. The archive contains several files. The source code in the Rheology subfolder, a setup.py for installation, README.txt and License.txt files and the Example subfolder. Installation (as usual in python): python setup.py build; python setup.py install The Example subfolder contains two Python scripts. The Function-test.py can be used to run test calculations and see the example plots presenting that all functions work properly. The figures presented in this paper were also generated by this script. The ProcessRheology.py is a batch processing script, controlled by commands and parameters provided in a config.txt plain text file. An example of this file is also included here, containing detailed description of every parameter. This scripts is a fully functioning microrheology data evaluation toolkit, utilizing the functions of the Rheology package. [file 1752-153X-6-144-S1.zip › rheology-1.0/Example/fov2191wDD.txt]

3.50845368410872	3.48183570579142	1	1	1
3.50648354253823	3.49993881135188	2	1	2
3.50232263843837	3.52795688659089	3	1	3
3.50285519048618	3.48821423403581	4	1	4
3.50351468020473	3.51306978520387	5	1	5
3.50151644678586	3.54085704780866	6	1	6
3.50103671096756	3.51498530760056	7	1	7
3.50364773209288	3.49449233383035	8	1	8
3.49686838193416	3.53435953600202	9	1	9
3.50019437103769	3.52374478385398	10	1	10
3.50374742622790	3.51830957495753	11	1	11
3.50169810652052	3.52873772926730	12	1	12
3.50568073637529	3.52999714732807	13	1	13
3.49713277970748	3.55886370194488	14	1	14
3.49961639380271	3.51109941859500	15	1	15
3.50707780283319	3.48809327888011	16	1	16
3.51134503564329	3.48435120408946	17	1	17
3.51158544584347	3.50374280387340	18	1	18
3.50749269151342	3.48717773975594	19	1	19
3.50095090323924	3.52924498482220	20	1	20
3.49851162228904	3.52938536422228	21	1	21
3.50257592105212	3.51482001278841	22	1	22
3.51198236571942	3.48159719780578	23	1	23
3.50549143434510	3.51281665434696	24	1	24
3.49950666119355	3.54229109545320	25	1	25
3.50196696057648	3.50495630099594	26	1	26
3.50008215294525	3.53262809396516	27	1	27
3.50901332681572	3.47866535777498	28	1	28
3.50546705240599	3.48754475247004	29	1	29
3.49988303823132	3.52821068690534	30	1	30
3.50514256795774	3.50888669204245	31	1	31
3.50873405796380	3.47655453756230	32	1	32
3.50044203528533	3.51547267766685	33	1	33
3.49744670322007	3.52368256829880	34	1	34
3.50348357259007	3.49416054261103	35	1	35
3.50411527860389	3.50851582552643	36	1	36
3.50498956753215	3.49161521736993	37	1	37
3.51177279832757	3.47451704778508	38	1	38
3.51152829142937	3.45450911310441	39	1	39
3.50395600211265	3.50050311486821	40	1	40
3.50576782829108	3.48496435338008	41	1	41
3.51123508961096	3.49406388817537	42	1	42
3.50399000179205	3.49933278433469	43	1	43
3.50133684354111	3.51885165755773	44	1	44
3.50428028574150	3.54121293031052	45	1	45
3.49065580353458	3.52775677442055	46	1	46
3.49693517509520	3.53774529349383	47	1	47
3.50626809307068	3.48723130424918	48	1	48
3.50177981340967	3.49725578776977	49	1	49
3.50480486977392	3.48745794510849	50	1	50
3.50281343925116	3.49813623957901	51	1	51
3.50934021586822	3.51319522795739	52	1	52
3.50940338675332	3.46802696634651	53	1	53
3.50683991503672	3.48473379884757	54	1	54
3.50365911632621	3.49606740778447	55	1	55
3.50326528000331	3.54371691770735	56	1	56
3.50293446344337	3.52174422408878	57	1	57
3.50485737904385	3.52708907706641	58	1	58
3.50244030348697	3.49433488699323	59	1	59
3.49661289704416	3.49396186978864	60	1	60
3.49904553979215	3.49429765464749	61	1	61
3.50335862868738	3.48995400824741	62	1	62
3.50040486171476	3.50432346292165	63	1	63
3.49814437651794	3.52724550501812	64	1	64
3.50291400669769	3.49145129731667	65	1	65
3.50425881427101	3.48838228268915	66	1	66
3.50093774892576	3.56435963018705	67	1	67
3.50042821191509	3.57310819533356	68	1	68
3.49904245764971	3.54337125207363	69	1	69
3.50017397556289	3.53363052293971	70	1	70
3.50570684586969	3.54103839049032	71	1	71
3.50340366122803	3.52972309058347	72	1	72
3.50897172501731	3.46814692606035	73	1	73
3.50312759174400	3.51165961365176	74	1	74
3.51213575164817	3.48610321671517	75	1	75
3.50687823419031	3.49769522429682	76	1	76
3.50063387457620	3.50156131166765	77	1	77
3.50541680815234	3.51438368084054	78	1	78
3.50276647034320	3.49550156076977	79	1	79
3.49850362121772	3.49043963991813	80	1	80
3.49928064513942	3.52148111281840	81	1	81
3.49585061953874	3.53371915563057	82	1	82
3.50525612492982	3.50650364982916	83	1	83
3.50069245703606	3.49887793870540	84	1	84
3.49913293499905	3.50551353701969	85	1	85
3.49907298339722	3.56359097100400	86	1	86
3.50427638355948	3.54223965197163	87	1	87
3.50153505237550	3.51270809948709	88	1	88
3.50052593627300	3.50356190324257	89	1	89
3.50290287535148	3.48851410536609	90	1	90
3.50915865309914	3.46310784498584	91	1	91
3.50530338869284	3.49360732264603	92	1	92
3.50673068568247	3.50494254086370	93	1	93
3.50108049046732	3.50784658516493	94	1	94
3.49987071220067	3.50014717197903	95	1	95
3.50227711637557	3.54026436834717	96	1	96
3.49905649645872	3.52826436267710	97	1	97
3.50071233473412	3.55697230069327	98	1	98
3.50231387730778	3.54385090417450	99	1	99
3.50169111818438	3.52341247563833	100	1	100
3.50304673505007	3.53886420897229	101	1	101
3.50447427637197	3.51518391107408	102	1	102
3.50956856753023	3.47541110243673	103	1	103
3.50855994585420	3.48248581093288	104	1	104
3.50286280834208	3.49116729622825	105	1	105
3.50897118311935	3.50938872684218	106	1	106
3.49929918230849	3.53406298524515	107	1	107
3.50034640635096	3.54893067631904	108	1	108
3.50165499058120	3.51741280718874	109	1	109
3.50672285758812	3.50129241753730	110	1	110
3.50542566586661	3.47250159501762	111	1	111
3.50049950552495	3.49009579036547	112	1	112
3.50054261736985	3.52694018453232	113	1	113
3.50111132339000	3.53747089229576	114	1	114
3.50216707705862	3.51072740650140	115	1	115
3.50358322622456	3.50578627583938	116	1	116
3.50316635311103	3.48051541070851	117	1	117
3.50920995699404	3.47744364573270	118	1	118
3.50292119332662	3.50964418303971	119	1	119
3.50545747285796	3.50813234458860	120	1	120
3.49972024915850	3.54480187703469	121	1	121
3.50280440953753	3.52181666675566	122	1	122
3.49852763937550	3.56910722563476	123	1	123
3.50006237273403	3.55726608301241	124	1	124
3.50683168173667	3.48719534080524	125	1	125
3.50900519378452	3.47318231923200	126	1	126
3.50154058905024	3.48943149937239	127	1	127
3.49993082901326	3.49613223089781	128	1	128
3.50291102961329	3.49621434568941	129	1	129
3.50598716656714	3.50053898759548	130	1	130
3.50103111205174	3.49906126359733	131	1	131
3.50551225997430	3.52253130656197	132	1	132
3.50642669230651	3.52086172521228	133	1	133
3.50626051032323	3.50470068603854	134	1	134
3.50634704895062	3.51806646358059	135	1	135
3.50916542351075	3.49526377844652	136	1	136
3.50788729190257	3.47233736071695	137	1	137
3.50846023477780	3.48772576245004	138	1	138
3.49861972435738	3.54444417677250	139	1	139
3.50030408498819	3.54371468516910	140	1	140
3.50256297351076	3.50151310161769	141	1	141
3.50291096785654	3.50856366785417	142	1	142
3.50617034979260	3.48644186439783	143	1	143
3.50378161405273	3.51653719567422	144	1	144
3.50651362663688	3.51636742921840	145	1	145
3.50168067944078	3.49455059872809	146	1	146
3.50858877241749	3.49047256107079	147	1	147
3.50310239994774	3.51799937352833	148	1	148
3.49573743133543	3.52439888740964	149	1	149
3.49928675979708	3.54578608915381	150	1	150
3.50341089901383	3.51069646677791	151	1	151
3.51050020082841	3.48722347828920	152	1	152
3.50884075735610	3.49537609978774	153	1	153
3.51141442427031	3.45643537845823	154	1	154
3.50807120731894	3.47476565057853	155	1	155
3.50893250392419	3.48546547426390	156	1	156
3.50846220856645	3.50126376721040	157	1	157
3.50608302492086	3.53825680564747	158	1	158
3.50542655930834	3.50951409434886	159	1	159
3.50675813633068	3.48261020891865	160	1	160
3.50670934984035	3.45544821793744	161	1	161
3.51039498689495	3.45242974507051	162	1	162
3.50167827063848	3.52102261948252	163	1	163
3.50490999688581	3.54794326388064	164	1	164
3.50285598340191	3.55668771104985	165	1	165
3.50433005374198	3.53404306862899	166	1	166
3.50465302056904	3.54292815019004	167	1	167
3.49984929430197	3.55731024444068	168	1	168
3.50328896277602	3.53308419024186	169	1	169
3.50700815961975	3.52426047498412	170	1	170
3.50072545946852	3.55329526375276	171	1	171
3.50722239745640	3.54958959865083	172	1	172
3.50071573730110	3.56706221454193	173	1	173
3.49978616750727	3.52966956257415	174	1	174
3.50502562731379	3.53157306157800	175	1	175
3.50542291282201	3.52032133422192	176	1	176
3.50665499637449	3.50521386419470	177	1	177
3.49902172737636	3.51459228826319	178	1	178
3.50641585804381	3.51362389113646	179	1	179
3.50919963169875	3.50577934969025	180	1	180
3.50416105995179	3.51697275310806	181	1	181
3.50275090161038	3.54824022766071	182	1	182
3.50675479756461	3.52244377228813	183	1	183
3.50645813739430	3.50573221136036	184	1	184
3.50422179175841	3.50091206751146	185	1	185
3.50449457506547	3.52820925498773	186	1	186
3.50299245954636	3.50541721881013	187	1	187
3.50633247349274	3.49208704483818	188	1	188
3.50522048795794	3.50738291985661	189	1	189
3.49942285182927	3.54038637706841	190	1	190
3.50286833106660	3.51755655785496	191	1	191
3.50227220720174	3.51119573707931	192	1	192
3.50062597693831	3.52479992765154	193	1	193
3.50270721095097	3.54950952665887	194	1	194
3.49930145347514	3.55399341139306	195	1	195
3.50598004155353	3.54983661832969	196	1	196
3.50355268684760	3.55088244925503	197	1	197
3.49914034939852	3.53696176949680	198	1	198
3.50454158473994	3.51412891725245	199	1	199
3.50558439112417	3.49553058228908	200	1	200
3.51070195187251	3.48782594022550	201	1	201
3.50858790459694	3.49826156967614	202	1	202
3.50721034312695	3.49553965037501	203	1	203
3.50737661192849	3.48914222268075	204	1	204
3.50132064913096	3.53159814679427	205	1	205
3.50521488290446	3.49917938145778	206	1	206
3.51037698416704	3.51990606012184	207	1	207
3.50667046426244	3.52988858881740	208	1	208
3.50909984254359	3.48467493838261	209	1	209
3.50636198990641	3.49896736673015	210	1	210
3.51032219399389	3.49491574950195	211	1	211
3.50793163181956	3.52119902262047	212	1	212
3.50365861752663	3.54942982951228	213	1	213
3.50626779970571	3.51485674840451	214	1	214
3.51104975909664	3.47775464544731	215	1	215
3.50793341064037	3.48065503968437	216	1	216
3.50495013548294	3.49064834521267	217	1	217
3.50411300256811	3.48516552495619	218	1	218
3.50360601947340	3.52141376987445	219	1	219
3.50550033788693	3.51704518896478	220	1	220
3.49923423996023	3.51095455429563	221	1	221
3.50450123443210	3.52309872610994	222	1	222
3.50418751490200	3.51372572508466	223	1	223
3.50130671681105	3.54816627275536	224	1	224
3.50073959354732	3.53991677355393	225	1	225
3.49528582291698	3.54723116806421	226	1	226
3.50293457406396	3.54174058310912	227	1	227
3.50227688979044	3.49005808695260	228	1	228
3.51034079169095	3.47788373366527	229	1	229
3.50157628553454	3.51419638961218	230	1	230
3.51143132891569	3.52526439323188	231	1	231
3.50834417669864	3.54067520305523	232	1	232
3.51094819751965	3.46442519671892	233	1	233
3.50122774274224	3.49922681100300	234	1	234
3.49985307470526	3.53148889805633	235	1	235
3.50214144120849	3.51662743689548	236	1	236
3.50359802924928	3.51891573397283	237	1	237
3.50026381801122	3.54905005160750	238	1	238
3.50074254811464	3.55839954624492	239	1	239
3.50457672970400	3.52861429715159	240	1	240
3.50420100655288	3.51679094779091	241	1	241
3.50263114849832	3.55596682148923	242	1	242
3.50714649478724	3.52890639552675	243	1	243
3.50476350891229	3.51038256834817	244	1	244
3.50816650204393	3.52336726439216	245	1	245
3.50718588555507	3.51071706219511	246	1	246
3.51096438627449	3.48363144201732	247	1	247
3.49821832595609	3.52394383401971	248	1	248
3.50672003555949	3.52034440768386	249	1	249
3.51057208745338	3.54305264416886	250	1	250
3.50647639237354	3.52817571566220	251	1	251
3.50794084853008	3.51267933899315	252	1	252
3.50552537613316	3.50980832047533	253	1	253
3.50370561697985	3.51876331801130	254	1	254
3.50775215038442	3.46392955461407	255	1	255
3.50706549846361	3.47146929737138	256	1	256
3.50800608724462	3.48356652052450	257	1	257
3.50422643799823	3.53200643170776	258	1	258
3.49820202058642	3.53358318329784	259	1	259
3.49822848938060	3.52131626237119	260	1	260
3.50445416027032	3.50852396240927	261	1	261
3.50209432865218	3.55233843893954	262	1	262
3.49781951847474	3.54163021832543	263	1	263
3.49912137357764	3.52194101050116	264	1	264
3.50121352606117	3.49057687542215	265	1	265
3.50241429598466	3.52011977693640	266	1	266
3.50480883828680	3.49195106644270	267	1	267
3.51018770041802	3.48574671220374	268	1	268
3.50233682297108	3.49199098151184	269	1	269
3.49913617771067	3.54103399393632	270	1	270
3.50210196283001	3.55893596624462	271	1	271
3.49633956450612	3.55194315105239	272	1	272
3.50255172853035	3.54268971751077	273	1	273
3.49797432566119	3.57773454371977	274	1	274
3.49678727218356	3.56222795586153	275	1	275
3.49659790109522	3.57484432788922	276	1	276
3.50599017849633	3.52210835623953	277	1	277
3.50513532152820	3.50220543295255	278	1	278
3.50262988446073	3.50759780515173	279	1	279
3.50776745227104	3.49453081885043	280	1	280
3.50212247583237	3.51274035613176	281	1	281
3.50466918979618	3.50887973536249	282	1	282
3.49665887614557	3.53227068769743	283	1	283
3.49912259284515	3.54760477794533	284	1	284
3.50046095878899	3.54034329871384	285	1	285
3.50824772834161	3.51249427043279	286	1	286
3.50539972343928	3.53606194770305	287	1	287
3.50489031072438	3.51697731802505	288	1	288
3.49998987996208	3.54665705040367	289	1	289
3.50589174631453	3.51091337426062	290	1	290
3.50171778601050	3.52588636461420	291	1	291
3.50312670950264	3.52790246803825	292	1	292
3.50486239132644	3.49280901203586	293	1	293
3.50627389425685	3.52545882149100	294	1	294
3.50501237861597	3.52925031435710	295	1	295
3.50432704935325	3.53077582118508	296	1	296
3.51042182349049	3.49333459667656	297	1	297
3.50642912124994	3.52414374826611	298	1	298
3.50171898096080	3.51360086298507	299	1	299
3.50398683774027	3.50733857531541	300	1	300
3.50350032532266	3.51002642892911	301	1	301
3.51080635830088	3.49847824449351	302	1	302
3.50626159368877	3.52332684933668	303	1	303
3.51154935145079	3.52232252501940	304	1	304
3.50616237486014	3.51160398076064	305	1	305
3.49903119363445	3.54475492313167	306	1	306
3.50143137673992	3.55245842743682	307	1	307
3.51072846776087	3.52237542224502	308	1	308
3.50972522691088	3.51693680518579	309	1	309
3.50348735037476	3.52005909031495	310	1	310
3.50830749512080	3.52095563337266	311	1	311
3.50988909807030	3.48680987584056	312	1	312
3.49960331588833	3.50397214734729	313	1	313
3.51175023762368	3.50171217582978	314	1	314
3.50433807150973	3.54076980881616	315	1	315
3.50158411779645	3.53454768210567	316	1	316
3.49821162230253	3.53717276609376	317	1	317
3.50066904852315	3.53535470753187	318	1	318
3.50561534676646	3.48866867394744	319	1	319
3.50314362912453	3.51716900917643	320	1	320
3.49956633078182	3.51133653099945	321	1	321
3.50788275104312	3.50450605189711	322	1	322
3.50297982188696	3.53592801378484	323	1	323
3.50600097286427	3.49195149093450	324	1	324
3.50842680985246	3.44970341913582	325	1	325
3.50342935008479	3.50621869116709	326	1	326
3.50230280566984	3.49794258211802	327	1	327
3.50235482931654	3.51330646761131	328	1	328
3.50275534403303	3.52956866234731	329	1	329
3.50276617987066	3.50376759406575	330	1	330
3.51045320579873	3.46530226881379	331	1	331
3.50907546958885	3.46687645707343	332	1	332
3.50890448576119	3.47521048116728	333	1	333
3.50732383540440	3.47200243891950	334	1	334
3.50507913544670	3.50984525688544	335	1	335
3.50523882832709	3.51078420498868	336	1	336
3.50020154027202	3.51769594460353	337	1	337
3.49914850035208	3.55383676844144	338	1	338
3.50763100124234	3.51926367102087	339	1	339
3.50768821177083	3.49259180699799	340	1	340
3.51584083776428	3.44527484739424	341	1	341
3.50896178198376	3.46861182807830	342	1	342
3.51067972677809	3.46085270938679	343	1	343
3.50996116338014	3.49976242394516	344	1	344
3.50633910413419	3.48999736502862	345	1	345
3.50559419372866	3.50637289060923	346	1	346
3.50854386924530	3.51175099710546	347	1	347
3.50655802374234	3.50631578939691	348	1	348
3.50821596187467	3.53360155412548	349	1	349
3.50648535083665	3.48134620818782	350	1	350
3.49853152135276	3.52528393795705	351	1	351
3.50231545694015	3.52780164262363	352	1	352
3.49708804666950	3.54254179385586	353	1	353
3.50240399404594	3.53087611126593	354	1	354
3.50303023473510	3.51533626285202	355	1	355
3.49795810227963	3.54581440089350	356	1	356
3.49999203668720	3.51003207031817	357	1	357
3.49864810828128	3.52609388674430	358	1	358
3.49917415620814	3.52641705833348	359	1	359
3.50275997134546	3.53864181564649	360	1	360
3.50861953316678	3.51573538694332	361	1	361
3.50943878094273	3.51889410320324	362	1	362
3.50185586737352	3.52087500527013	363	1	363
3.50217380822504	3.49856950605275	364	1	364
3.50897815166650	3.48970755929149	365	1	365
3.50189353248249	3.50598205715008	366	1	366
3.50484604644413	3.52060914296253	367	1	367
3.50991053937570	3.51761214303033	368	1	368
3.50724884674315	3.48920721534034	369	1	369
3.50813851167254	3.48758636093563	370	1	370
3.50911346903995	3.51613294516209	371	1	371
3.50334051598977	3.53018843042375	372	1	372
3.50124487444808	3.54585958376420	373	1	373
3.50450104450886	3.52720919849737	374	1	374
3.51358504554064	3.47177999665334	375	1	375
3.50539808023613	3.48402981333884	376	1	376
3.50251580875361	3.48935259201689	377	1	377
3.50099941955258	3.47965903353359	378	1	378
3.49622535770464	3.52658075524704	379	1	379
3.49978978704759	3.53456382999742	380	1	380
3.50405823995048	3.49256939712204	381	1	381
3.50669838851968	3.48585319142553	382	1	382
3.50605614246952	3.49696819174030	383	1	383
3.50043621146843	3.53919338708551	384	1	384
3.50428137464129	3.52104700293234	385	1	385
3.50320821031195	3.50569721265836	386	1	386
3.50316576586850	3.51464429330260	387	1	387
3.51324742753018	3.49150297003141	388	1	388
3.50431406924825	3.48612337710434	389	1	389
3.50697899225110	3.51128042978621	390	1	390
3.50567316062021	3.49524044378785	391	1	391
3.50867370226938	3.52107724006208	392	1	392
3.50348049515596	3.52509573916155	393	1	393
3.50214179367958	3.52232227078257	394	1	394
3.49508590135763	3.55417888787108	395	1	395
3.50421171661628	3.52999027285282	396	1	396
3.49854328217170	3.53192158338298	397	1	397
3.49721449725777	3.56525290404941	398	1	398
3.49811209863518	3.55160687865436	399	1	399
3.49666298474177	3.55567988721425	400	1	400
3.50321892484585	3.55132473574265	401	1	401
3.49735700841059	3.54421258479545	402	1	402
3.50061840731633	3.53891906566194	403	1	403
3.50124293061236	3.53315826922267	404	1	404
3.50472575507723	3.52724830841800	405	1	405
3.49803624819355	3.56380580923826	406	1	406
3.50437503894792	3.50787669828026	407	1	407
3.50540679297201	3.51469053538714	408	1	408
3.50079734074517	3.48713304370914	409	1	409
3.50746570122555	3.48546067083577	410	1	410
3.49905569452658	3.53726496295691	411	1	411
3.49828204790712	3.52114492641113	412	1	412
3.50503651645486	3.49495280169966	413	1	413
3.50947923033814	3.49447600439660	414	1	414
3.50651734345162	3.49259546629122	415	1	415
3.50977619403456	3.49575118748251	416	1	416
3.50165003956074	3.52456624683909	417	1	417
3.50131012515492	3.50221713618516	418	1	418
3.49156207968348	3.57171624113665	419	1	419
3.49718303778398	3.57034139583444	420	1	420
3.50732866026833	3.50922723898849	421	1	421
3.50450814491112	3.49017818602766	422	1	422
3.50555824814024	3.51713856946329	423	1	423
3.50391050069201	3.52151560660503	424	1	424
3.50612960103633	3.52261917654732	425	1	425
3.50791743903329	3.54122179059663	426	1	426
3.50207009644410	3.51766413338673	427	1	427
3.49784164068251	3.50749582196263	428	1	428
3.50464154483265	3.51401452880724	429	1	429
3.50865430784312	3.52406105461549	430	1	430
3.50645223543435	3.50465564924426	431	1	431
3.50895828072980	3.48841470590727	432	1	432
3.50357525555562	3.50589927290243	433	1	433
3.50416303747839	3.48095771904740	434	1	434
3.50835280059956	3.49022783609828	435	1	435
3.50728625542237	3.49460831795472	436	1	436
3.50367503220256	3.49003294750986	437	1	437
3.50767154576213	3.50674420529341	438	1	438
3.51367462911677	3.47185711650720	439	1	439
3.50902967911380	3.50233740981854	440	1	440
3.50683736845206	3.53885717729869	441	1	441
3.50761447467610	3.48674323217874	442	1	442
3.50349209445191	3.50784012362771	443	1	443
3.50271646780274	3.50645482554562	444	1	444
3.50017843584311	3.51923930765700	445	1	445
3.50479648343935	3.51079571762931	446	1	446
3.50606065956507	3.52917479670630	447	1	447
3.50357104204943	3.50446450328333	448	1	448
3.50900508320465	3.49338590537156	449	1	449
3.50237644343340	3.49017134842049	450	1	450
3.50889341011602	3.49670466014663	451	1	451
3.50636492172457	3.51888394451525	452	1	452
3.50678152975153	3.51402479607645	453	1	453
3.49845030834687	3.55996977790661	454	1	454
3.50424324510631	3.52817485679594	455	1	455
3.50532007687037	3.51355425597732	456	1	456
3.50367112792771	3.53321889551011	457	1	457
3.50148591143097	3.52993892752375	458	1	458
3.50351129037365	3.51674635044745	459	1	459
3.50727586778136	3.51218772410620	460	1	460
3.49990611870565	3.54594712375805	461	1	461
3.50910343057022	3.48769597052682	462	1	462
3.51130141247403	3.47072371565166	463	1	463
3.50977272066211	3.49064379102029	464	1	464
3.51024444318215	3.48798966495097	465	1	465
3.51175396233223	3.50156645384332	466	1	466
3.50747324492779	3.48767574576376	467	1	467
3.51286648765348	3.48132225511843	468	1	468
3.51328774205542	3.50692616880917	469	1	469
3.50226087588338	3.52402863228025	470	1	470
3.50039608981201	3.54675098378648	471	1	471
3.50286396937884	3.49138473063956	472	1	472
3.50299797777683	3.48259143965896	473	1	473
3.50412869894075	3.49730928875197	474	1	474
3.50235784447175	3.52252572629001	475	1	475
3.50124368000923	3.53500900568503	476	1	476
3.49819975368663	3.49531144066312	477	1	477
3.50088278868684	3.53134989513445	478	1	478
3.50519920764691	3.51536042732393	479	1	479
3.50828654407652	3.48862342207371	480	1	480
3.50619661377328	3.49893548207181	481	1	481
3.51175241161258	3.49297592638570	482	1	482
3.49938120739551	3.55283139442894	483	1	483
3.51190897869652	3.48290811291380	484	1	484
3.50958809953836	3.46920048339472	485	1	485
3.51260980417290	3.47258736032028	486	1	486
3.50230983068942	3.50559938575987	487	1	487
3.50240839336128	3.54452998420333	488	1	488
3.50531345760565	3.52494773937995	489	1	489
3.51119250116083	3.50204957866269	490	1	490
3.50496533648470	3.51972119718671	491	1	491
3.50372557645641	3.52020737751762	492	1	492
3.50273866641810	3.50854301136264	493	1	493
3.50921214452959	3.46311019715482	494	1	494
3.50707479566887	3.48114656157876	495	1	495
3.50500451562165	3.50062686049633	496	1	496
3.50523468627669	3.48293141213795	497	1	497
3.50683885663108	3.48424856384665	498	1	498
3.51047903253656	3.47801845891269	499	1	499
3.51019373393786	3.47984539438284	500	1	500
3.50908428243606	3.52439227749861	501	1	501
3.51100748360444	3.53208761753841	502	1	502
3.50830612184254	3.50767957013491	503	1	503
3.50885074328536	3.46751075034443	504	1	504
3.50870831122295	3.45711552055576	505	1	505
3.51119143242997	3.46047411342172	506	1	506
3.51142291651552	3.47284561457453	507	1	507
3.50618997787078	3.49817316326679	508	1	508
3.50796208350490	3.52354165549963	509	1	509
3.50525154213682	3.52838350629462	510	1	510
3.50517415303277	3.49941059953587	511	1	511
3.50645565415702	3.50421821108016	512	1	512
3.50792338404036	3.51228211391380	513	1	513
3.50403455086486	3.51609043820598	514	1	514
3.51318768983996	3.50934336773917	515	1	515
3.50609661077353	3.49583615735873	516	1	516
3.51135975292802	3.46565185389230	517	1	517
3.50316012126878	3.50459818744200	518	1	518
3.49351551253758	3.50771339484771	519	1	519
3.50384970957627	3.48472065507365	520	1	520
3.50717248092253	3.47567055949632	521	1	521
3.50750393937084	3.48443376374489	522	1	522
3.50502256515192	3.48849045918182	523	1	523
3.50697129581277	3.47376718290724	524	1	524
3.51079397173356	3.49651411047150	525	1	525
3.50784201528396	3.49201948180650	526	1	526
3.51263859138454	3.47343647148500	527	1	527
3.50759970829156	3.49057912799302	528	1	528
3.50084262685259	3.51385865384311	529	1	529
3.49614707319078	3.53024477388364	530	1	530
3.50288548383245	3.52053121635481	531	1	531
3.50492104043305	3.52221581207125	532	1	532
3.50508237927757	3.47165928197156	533	1	533
3.51427974070449	3.45340652788719	534	1	534
3.50565166104153	3.52185172009646	535	1	535
3.50807612995657	3.51405275821540	536	1	536
3.50735016014598	3.47750367022464	537	1	537
3.50780642546183	3.49173733323828	538	1	538
3.50912169000478	3.49147686056788	539	1	539
3.50705745541717	3.51513736740328	540	1	540
3.50478960149159	3.52183130539550	541	1	541
3.51021594380033	3.49987381568590	542	1	542
3.50415226796932	3.48685174220288	543	1	543
3.50661477417503	3.50359451492746	544	1	544
3.50359048569039	3.50448360821245	545	1	545
3.49677820081391	3.51181703379918	546	1	546
3.50529343955482	3.51228866629779	547	1	547
3.50502755266789	3.50393932847373	548	1	548
3.50483181964748	3.51687822597448	549	1	549
3.51010887616230	3.47636272768760	550	1	550
3.50947960818894	3.45609874716372	551	1	551
3.51619080228605	3.42901991858953	552	1	552
3.50972301553913	3.45478829498807	553	1	553
3.50208105070190	3.48894674690367	554	1	554
3.50561128226615	3.51766744235048	555	1	555
3.50777045990468	3.43359379038951	556	1	556
3.50967890992406	3.47887250127984	557	1	557
3.50978407359736	3.46473070031614	558	1	558
3.49981505237980	3.53898313253144	559	1	559
3.50027883855122	3.55974650953600	560	1	560
3.50543950438354	3.52573081457615	561	1	561
3.50483971298281	3.52203642924518	562	1	562
3.50521514807592	3.45760234240336	563	1	563
3.51054436057822	3.46491041261712	564	1	564
3.50772126688245	3.47885662908902	565	1	565
3.51506165800477	3.44544142536466	566	1	566
3.50678833003622	3.48513625874383	567	1	567
3.50691124671632	3.50915833468658	568	1	568
3.50939959290985	3.48662516174339	569	1	569
3.51487607495903	3.48016858085949	570	1	570
3.51550278039970	3.43505358929615	571	1	571
3.51296144049752	3.45912612347313	572	1	572
3.51105613312567	3.46765741391738	573	1	573
3.50746427064821	3.47842886156726	574	1	574
3.50757441188964	3.47167925992270	575	1	575
3.51182731425821	3.48182217343774	576	1	576
3.50448625937935	3.54190013502620	577	1	577
3.50825982237176	3.50623784846363	578	1	578
3.50483203073563	3.52635502159118	579	1	579
3.50508990870913	3.52950758279277	580	1	580
3.50413288790567	3.52649843716729	581	1	581
3.50470454211818	3.51308424063972	582	1	582
3.50832833099547	3.51037370021905	583	1	583
3.50826200058226	3.51958711252136	584	1	584
3.50640347962080	3.50985051860931	585	1	585
3.51060448935882	3.51340036501332	586	1	586
3.51368788407149	3.47975489433722	587	1	587
3.50344313757792	3.53197572023342	588	1	588
3.51059937934732	3.48572950784857	589	1	589
3.50746374456490	3.48340028915703	590	1	590
3.50434215825173	3.49478043384571	591	1	591
3.51127987729583	3.48503377227822	592	1	592
3.50762847538096	3.50237484491757	593	1	593
3.50340901613022	3.49828907091591	594	1	594
3.50836796972214	3.45851745756342	595	1	595
3.50833598742088	3.46893199123557	596	1	596
3.50258946218239	3.50567309562824	597	1	597
3.50514983271810	3.51886513943448	598	1	598
3.50462217795909	3.50686152277956	599	1	599
3.49961703000069	3.50461847293281	600	1	600
3.50233127384704	3.51482551104230	601	1	601
3.50808549454063	3.47399215495337	602	1	602
3.51156338961565	3.47542250073822	603	1	603
3.50417760925903	3.51236957000532	604	1	604
3.50258200292445	3.50506340516773	605	1	605
3.50603036110266	3.50424785188676	606	1	606
3.50936698295272	3.51532761516069	607	1	607
3.50805870579513	3.48943387769749	608	1	608
3.50652866304162	3.51608039961412	609	1	609
3.50579905341217	3.49603377783828	610	1	610
3.50921048550877	3.47889628250515	611	1	611
3.50955773564427	3.51154830146226	612	1	612
3.49909651429895	3.49951802487380	613	1	613
3.50591993616726	3.50416843335147	614	1	614
3.50855085413895	3.50312440987966	615	1	615
3.50412414416914	3.53239865591036	616	1	616
3.50735685378752	3.51524158260348	617	1	617
3.50655029429260	3.50445749259703	618	1	618
3.50435184601920	3.50253252753591	619	1	619
3.50797659938770	3.45384907438875	620	1	620
3.50766591630639	3.48589584091393	621	1	621
3.50469103407879	3.49018484706952	622	1	622
3.50858908350001	3.45042605596809	623	1	623
3.50513984017709	3.45864274655515	624	1	624
3.51083677256676	3.47814582284198	625	1	625
3.50549355951729	3.49781800295410	626	1	626
3.50130770526488	3.55783653983638	627	1	627
3.50470655399078	3.53171062512040	628	1	628
3.50380523612665	3.49376216883512	629	1	629
3.50613111674712	3.49911477243070	630	1	630
3.50112001253318	3.49938735831040	631	1	631
3.50584370160700	3.49785616555756	632	1	632
3.50718177366365	3.47388390321898	633	1	633
3.49984282776414	3.51150875868316	634	1	634
3.50471774392104	3.52089287677360	635	1	635
3.51135890551336	3.52257205496331	636	1	636
3.49988136844122	3.55633907410804	637	1	637
3.49714792212512	3.52855701457169	638	1	638
3.50009067708191	3.57646016786649	639	1	639
3.50774260198433	3.52253153990037	640	1	640
3.50776100679781	3.46140869081024	641	1	641
3.50092364629234	3.47450135922136	642	1	642
3.50444938990819	3.48137718373070	643	1	643
3.49929604361306	3.51217220114382	644	1	644
3.50099949301953	3.56095631567621	645	1	645
3.49483967860294	3.56866007900220	646	1	646
3.50729506324184	3.50132790619168	647	1	647
3.50335018711506	3.50792307046878	648	1	648
3.50283904562407	3.51071588802372	649	1	649
3.49840827979657	3.52942409821188	650	1	650
3.50402924478126	3.53177438548379	651	1	651
3.50380325570308	3.53407823332864	652	1	652
3.50489613816260	3.55026775295354	653	1	653
3.50189550070879	3.56707867359985	654	1	654
3.49963204477851	3.52672735684545	655	1	655
3.50698506803035	3.51416643730882	656	1	656
3.49957263193122	3.51677180402556	657	1	657
3.51333460912720	3.49215837620857	658	1	658
3.50772745975007	3.46627534082237	659	1	659
3.50753342721135	3.47565515277962	660	1	660
3.50790504234761	3.50084921614663	661	1	661
3.50726764250832	3.47789034563091	662	1	662
3.50864457898348	3.47711338131221	663	1	663
3.50787052252430	3.45615956958644	664	1	664
3.50644628286106	3.46983259373652	665	1	665
3.50872354575087	3.49143244633145	666	1	666
3.51145187594365	3.49261348017222	667	1	667
3.50595840640528	3.49021795329275	668	1	668
3.50260612592302	3.53895685608314	669	1	669
3.50583596013506	3.47549544508396	670	1	670
3.50747651397241	3.50461275226114	671	1	671
3.51029725815740	3.50431935801037	672	1	672
3.50878440429864	3.51184728276609	673	1	673
3.50806566743324	3.50110807407366	674	1	674
3.50943442337618	3.52193389279752	675	1	675
3.51111385218848	3.52056345238293	676	1	676
3.50698273981090	3.49462556314602	677	1	677
3.51216321958516	3.45061453911047	678	1	678
3.50609959587050	3.48115095371023	679	1	679
3.50099265358142	3.53522118986308	680	1	680
3.50735768579312	3.49644251676672	681	1	681
3.50724380261074	3.49752799899042	682	1	682
3.50463933975064	3.49642693513932	683	1	683
3.50202941929784	3.49249642604009	684	1	684
3.49612850929901	3.50604269956305	685	1	685
3.50847390148951	3.49521336764425	686	1	686
3.50310720338690	3.51073093331313	687	1	687
3.50353368720871	3.50497509866501	688	1	688
3.50546357161748	3.50258338290799	689	1	689
3.50625511228877	3.49107020094113	690	1	690
3.51165511298928	3.47661465171944	691	1	691
3.50348719111131	3.51146060927678	692	1	692
3.50214150612981	3.50583851127323	693	1	693
3.50091430019101	3.51624866898870	694	1	694
3.50477011781599	3.47986759455891	695	1	695
3.51089249613972	3.46679057256045	696	1	696
3.50797559391070	3.48044630226228	697	1	697
3.50608499476461	3.49690396355306	698	1	698
3.49845125569545	3.54328519410128	699	1	699
3.49538489170045	3.49851834647496	700	1	700
3.49551697713265	3.54790152842870	701	1	701
3.50649559540941	3.50733545291898	702	1	702
3.50568832200517	3.51021707690210	703	1	703
3.50146647141557	3.50118205344058	704	1	704
3.50263691938150	3.52957269545225	705	1	705
3.50057336184336	3.53856281959238	706	1	706
3.50572830331102	3.52769771632146	707	1	707
3.50412779264896	3.53303686125216	708	1	708
3.50022708749073	3.53122914176151	709	1	709
3.49968445946774	3.55152672768125	710	1	710
3.49977494454769	3.53084599013286	711	1	711
3.50139255868265	3.54949188079673	712	1	712
3.50238422282753	3.54024510754179	713	1	713
3.50279867174742	3.53790873897772	714	1	714
3.50037345983489	3.53401954283909	715	1	715
3.50355518320345	3.54952560216548	716	1	716
3.51067070730123	3.51212185999481	717	1	717
3.51228195492559	3.49122555959576	718	1	718
3.50675206246712	3.48464720649781	719	1	719
3.50673049599862	3.50373406260268	720	1	720
3.50737570497009	3.47602493081717	721	1	721
3.50815656069878	3.49653242045232	722	1	722
3.51142787895987	3.50264811631848	723	1	723
3.51097844131698	3.49493105955692	724	1	724
3.50626750631028	3.50596078602691	725	1	725
3.50671945860798	3.50629926046107	726	1	726
3.50991523429912	3.48513241084605	727	1	727
3.50869050085665	3.49198821427868	728	1	728
3.49971272323141	3.51324279883903	729	1	729
3.50117627393336	3.53382140757675	730	1	730
3.50586628111950	3.47809645604864	731	1	731
3.51078139190799	3.47199139459448	732	1	732
3.51247234753240	3.48233281141922	733	1	733
3.51079967942497	3.45557699474874	734	1	734
3.51255769163612	3.51564828032387	735	1	735
3.51226401202446	3.52257849992727	736	1	736
3.50372866377451	3.49744177602833	737	1	737
3.50492328716828	3.50406006533666	738	1	738
3.51283937784485	3.50965763329267	739	1	739
3.50356979665074	3.52058634838067	740	1	740
3.50634270060692	3.50225848599442	741	1	741
3.50982217695340	3.52886930118522	742	1	742
3.50104335320941	3.51615631800142	743	1	743
3.50493381992869	3.47799130581105	744	1	744
3.51233243124016	3.47864251650882	745	1	745
3.51030251475972	3.47165482483079	746	1	746
3.51042329199788	3.46252908010384	747	1	747
3.51146462291532	3.44146694397143	748	1	748
3.51107124904185	3.45823108488674	749	1	749
3.51040366916117	3.49548736660576	750	1	750
3.50755640320543	3.49611681306761	751	1	751
3.50371842765575	3.49738720347921	752	1	752
3.50348546520330	3.51447395618385	753	1	753
3.51034789902231	3.50020107566737	754	1	754
3.50566320241988	3.50596638664107	755	1	755
3.50909840684347	3.50946398550614	756	1	756
3.50534359663480	3.54412472026524	757	1	757
3.50703352588535	3.52137799532734	758	1	758
3.50517499259994	3.52540960671017	759	1	759
3.51068231865960	3.49100345598682	760	1	760
3.50882256848817	3.49456796966414	761	1	761
3.50729282719029	3.53589379582682	762	1	762
3.50750959110465	3.52932212236607	763	1	763
3.50605496433220	3.51571889192704	764	1	764
3.50598788978740	3.55375237263617	765	1	765
3.50735948814171	3.49025212438705	766	1	766
3.50934772591286	3.48434793941979	767	1	767
3.51102545480323	3.51360196299857	768	1	768
3.50820656752642	3.49161696173658	769	1	769
3.50713030299265	3.48539066758831	770	1	770
3.50892874352671	3.48412825318135	771	1	771
3.50587883965053	3.46608114461255	772	1	772
3.51251555957316	3.44668287516809	773	1	773
3.50823025990416	3.50253452887654	774	1	774
3.50509747424344	3.52292071080383	775	1	775
3.50470228145597	3.50180501429446	776	1	776
3.50238322265062	3.52196808026716	777	1	777
3.49609791821867	3.55358119190811	778	1	778
3.50936111885288	3.53078369542633	779	1	779
3.50269380144973	3.51389136474687	780	1	780
3.50296873465923	3.52229177043367	781	1	781
3.50466189034968	3.52936380778203	782	1	782
3.50624649963872	3.53855414881851	783	1	783
3.50768861722588	3.51865058594821	784	1	784
3.51019436859925	3.49825278462334	785	1	785
3.51179242206264	3.47873267754264	786	1	786
3.50540368029994	3.51219422219259	787	1	787
3.50707491664062	3.49806942377469	788	1	788
3.51169021396736	3.50714583742778	789	1	789
3.50906499036531	3.47069933582035	790	1	790
3.50456253383100	3.48741590797857	791	1	791
3.51146432050304	3.48979026494320	792	1	792
3.50832605809282	3.51286773864756	793	1	793
3.49572250552647	3.53032987579652	794	1	794
3.50403390251293	3.51608049754373	795	1	795
3.51051594670222	3.46484474891718	796	1	796
3.50738750682658	3.50207807785827	797	1	797
3.50594099426098	3.51371548101298	798	1	798
3.50320488444504	3.49795226463557	799	1	799
3.50406061393634	3.52356100489054	800	1	800
3.50148923223557	3.53073690295703	801	1	801
3.50307454224290	3.52074778459010	802	1	802
3.50311163513548	3.53235144302827	803	1	803
3.49939114552063	3.53669705563866	804	1	804
3.49920278296892	3.52594496262100	805	1	805
3.50235118961526	3.51377792092710	806	1	806
3.50240515992359	3.52581795479751	807	1	807
3.50473159571465	3.53258610650404	808	1	808
3.49468550573523	3.53927843665975	809	1	809
3.49891023899786	3.57112343659509	810	1	810
3.49766101667115	3.57413638591160	811	1	811
3.49894571556990	3.55952760105009	812	1	812
3.49770775236573	3.52573846066665	813	1	813
3.50588496859167	3.49072779421000	814	1	814
3.50256111236090	3.52761406010925	815	1	815
3.50456311202399	3.51596452572241	816	1	816
3.50706719468279	3.49842507229738	817	1	817
3.49146171877110	3.56632994368614	818	1	818
3.50180282929303	3.55330793816211	819	1	819
3.50504610293116	3.52968973012060	820	1	820
3.50320258091969	3.51769955300554	821	1	821
3.50659874126551	3.49365134969154	822	1	822
3.50908350561202	3.48228282293153	823	1	823
3.50582162683836	3.50134064434710	824	1	824
3.49280064367399	3.53058571354192	825	1	825
3.50593386395549	3.53404334149741	826	1	826
3.49810753779255	3.53876119161748	827	1	827
3.50361043786753	3.49922915385347	828	1	828
3.50133401581892	3.50232032882489	829	1	829
3.50660269724011	3.49095207209589	830	1	830
3.50564873927207	3.49899571129970	831	1	831
3.50616010586478	3.49435696014505	832	1	832
3.50710321648091	3.46275344645763	833	1	833
3.51267310246150	3.45091035646263	834	1	834
3.50721062766812	3.49134889667074	835	1	835
3.50053224657387	3.47183827118616	836	1	836
3.51153165548309	3.50119090582654	837	1	837
3.50977501001027	3.52317635355500	838	1	838
3.50659369739869	3.50294132765910	839	1	839
3.50951203872877	3.49981244044833	840	1	840
3.50669832374333	3.51312870499401	841	1	841
3.50572293923768	3.52779678202411	842	1	842
3.50833276200720	3.50822133246801	843	1	843
3.50549239464625	3.50791737333818	844	1	844
3.50253200623279	3.53429806787502	845	1	845
3.50263361542713	3.48561179994920	846	1	846
3.50766036226532	3.47148796961218	847	1	847
3.50725722340727	3.48197606312635	848	1	848
3.50751840485425	3.49201301551423	849	1	849
3.50074125106987	3.49275857083690	850	1	850
3.49819194528070	3.54730363053398	851	1	851
3.50555725966636	3.51256478635633	852	1	852
3.50357312318092	3.50828568052099	853	1	853
3.50575082938852	3.49281835455087	854	1	854
3.50790908462671	3.48636433763666	855	1	855
3.50329901331231	3.48274109562028	856	1	856
3.50419801304493	3.48893945079065	857	1	857
3.50015794622053	3.54698915784010	858	1	858
3.50216067733823	3.55742579909991	859	1	859
3.50426557608929	3.49573356832076	860	1	860
3.50841346709121	3.48753597888304	861	1	861
3.50850720465046	3.49026082829465	862	1	862
3.50920723574150	3.48364502158404	863	1	863
3.50950968310993	3.50039293786698	864	1	864
3.50674711529493	3.47461456708102	865	1	865
3.50554522188785	3.48936684801939	866	1	866
3.50950939948164	3.49218887835010	867	1	867
3.50278640023808	3.54850236829053	868	1	868
3.49821103451926	3.57210048881099	869	1	869
3.50218938837957	3.53753853222077	870	1	870
3.49967993150302	3.53588225403289	871	1	871
3.50460938643895	3.54847807759491	872	1	872
3.50670294430647	3.49681507395114	873	1	873
3.50596106526421	3.52857038136611	874	1	874
3.51146542863447	3.51720249192765	875	1	875
3.50612957756927	3.52089146478836	876	1	876
3.50261021258448	3.52564714419481	877	1	877
3.50065286052591	3.53998121522540	878	1	878
3.50365849974529	3.52749813403216	879	1	879
3.50111358381446	3.51502808087139	880	1	880
3.50126263448511	3.52130079474112	881	1	881
3.50325647526705	3.53992837327066	882	1	882
3.50432971794708	3.52516618627196	883	1	883
3.50795223490024	3.49275983622794	884	1	884
3.50758028249823	3.48785714155690	885	1	885
3.50526570648552	3.51696365836395	886	1	886
3.50425022019392	3.53963286504390	887	1	887
3.50288766108649	3.57184184277324	888	1	888
3.51167457136388	3.50999619479059	889	1	889
3.50950855033214	3.47933529018157	890	1	890
3.50818109066240	3.48290748828960	891	1	891
3.50843789833832	3.51847008554595	892	1	892
3.50198458949952	3.50208170996927	893	1	893
3.50758555153718	3.50498131065571	894	1	894
3.50647544817431	3.50935457957754	895	1	895
3.50577856964387	3.53145920265135	896	1	896
3.50536902045202	3.53414142783443	897	1	897
3.50408986042675	3.50760514410893	898	1	898
3.50034523850451	3.51274671518648	899	1	899
3.50283714766453	3.54263388550160	900	1	900
3.50941871656053	3.51638958835434	901	1	901
3.50951264099626	3.51919433228553	902	1	902
3.49156598771880	3.56841983959545	903	1	903
3.49456452871703	3.59785952258439	904	1	904
3.49687944762143	3.57376197480930	905	1	905
3.50095442773210	3.53411547375220	906	1	906
3.50008484745053	3.52060996315015	907	1	907
3.49972279432690	3.50190839083535	908	1	908
3.50354229616250	3.47498592038060	909	1	909
3.50907252617855	3.50129063791547	910	1	910
3.50385296169355	3.51001575758804	911	1	911
3.51060617588900	3.45959872932082	912	1	912
3.50554824291913	3.48068091651540	913	1	913
3.50728237910018	3.48223800269288	914	1	914
3.50167735083426	3.50430043175669	915	1	915
3.50322241412088	3.50923833260919	916	1	916
3.50147345951972	3.49862803117454	917	1	917
3.50665099904083	3.50292378713291	918	1	918
3.50455205987155	3.51632356296424	919	1	919
3.50551186804331	3.53214065084339	920	1	920
3.50209639967376	3.52292761196908	921	1	921
3.50471845082284	3.52649911144329	922	1	922
3.50418041744265	3.53455201028600	923	1	923
3.50487293616725	3.53490316661491	924	1	924
3.50894827436177	3.50758696853999	925	1	925
3.50331157516388	3.53383567343272	926	1	926
3.50396396749204	3.55254166379914	927	1	927
3.50293661946790	3.53405527783730	928	1	928
3.50178999883510	3.55582679355235	929	1	929
3.51361741998254	3.50620140404870	930	1	930
3.50606452215644	3.49387296019667	931	1	931
3.51072589817652	3.46755546394573	932	1	932
3.50254399689996	3.49446060193157	933	1	933
3.50399702038034	3.49477160200108	934	1	934
3.51049207030122	3.50521062488068	935	1	935
3.50566355360900	3.51933611238638	936	1	936
3.50543064601453	3.54567742578161	937	1	937
3.51010791002110	3.48338124537032	938	1	938
3.50564793559271	3.50783545395077	939	1	939
3.50665573263453	3.49377640965737	940	1	940
3.50893910891258	3.48557350450955	941	1	941
3.50833056858645	3.50007274534888	942	1	942
3.50757850320920	3.49536077376497	943	1	943
3.50892721773582	3.49580788242502	944	1	944
3.50816772635546	3.48641923582417	945	1	945
3.50899747203339	3.49547074930773	946	1	946
3.50074118123697	3.54505109810061	947	1	947
3.49040808725015	3.58925173256420	948	1	948
3.50400194010193	3.54496940686960	949	1	949
3.50448071778319	3.54268264634425	950	1	950
3.50427915517235	3.54468964212712	951	1	951
3.50390842842556	3.50915768248849	952	1	952
3.50532485159657	3.51434095454880	953	1	953
3.50377377168802	3.50505946924537	954	1	954
3.51058459850954	3.46712673528383	955	1	955
3.51221159519117	3.45471373668864	956	1	956
3.50755716880752	3.47091906833313	957	1	957
3.50435303791817	3.48013075902178	958	1	958
3.51055203304753	3.49746478617155	959	1	959
3.50712460477776	3.47367933730110	960	1	960
3.51087705910754	3.48538963915480	961	1	961
3.51345280699823	3.47649760519265	962	1	962
3.50810406125892	3.47283356470352	963	1	963
3.50405372004721	3.51488321353195	964	1	964
3.50265132777585	3.52998822974169	965	1	965
3.50307488505843	3.54088231453716	966	1	966
3.50819844500528	3.51802171546873	967	1	967
3.50991907599680	3.51251086786804	968	1	968
3.50719373078000	3.50558059916296	969	1	969
3.50913486582557	3.50801553532130	970	1	970
3.50293317862073	3.54905514469493	971	1	971
3.51240106276143	3.47679938922987	972	1	972
3.50439155514029	3.50620173664058	973	1	973
3.50542522472078	3.51098178369028	974	1	974
3.50775543699569	3.50796867618588	975	1	975
3.50286698455450	3.50603088558816	976	1	976
3.50414001940248	3.50429341230255	977	1	977
3.50711145306033	3.52914358049563	978	1	978
3.50305632461871	3.51175444834233	979	1	979
3.50551842915985	3.54723769010131	980	1	980
3.50417144630041	3.56001610839572	981	1	981
3.50663444878908	3.54434220954165	982	1	982
3.51054756658802	3.48656424853826	983	1	983
3.50421220647086	3.49294971118040	984	1	984
3.50540594275538	3.53681008889388	985	1	985
3.50229964839125	3.53839984365402	986	1	986
3.49445461841999	3.56073705406759	987	1	987
3.49640986700367	3.55219306602541	988	1	988
3.50592492365984	3.52093094028061	989	1	989
3.50826406184782	3.49165727242637	990	1	990
3.50620825405304	3.48035627833074	991	1	991
3.50810210252286	3.47111046305528	992	1	992
3.50671606630667	3.46709487899069	993	1	993
3.50830421475607	3.50997821955304	994	1	994
3.50411055137094	3.50609569944274	995	1	995
3.50693787002985	3.53158142374814	996	1	996
3.50203046051764	3.51953870298245	997	1	997
3.50799814781931	3.50819946838392	998	1	998
3.50818674451235	3.52491154133542	999	1	999
3.50671349978548	3.49620203586938	1000	1	1000
3.50487646876562	3.53416249482428	1001	1	1001
3.50032076277479	3.54342897761689	1002	1	1002
3.50591095960249	3.50676012861328	1003	1	1003
3.50068864782999	3.55463256353433	1004	1	1004
3.50239526760481	3.53235014323204	1005	1	1005
3.50508677813122	3.51355348602976	1006	1	1006
3.49841972935523	3.55262948419798	1007	1	1007
3.49532232311040	3.57901103885812	1008	1	1008
3.49923075665321	3.56760220369949	1009	1	1009
3.51147209832616	3.50147423621078	1010	1	1010
3.50798385202805	3.52979429001580	1011	1	1011
3.49898970373682	3.54947820786690	1012	1	1012
3.50750854447265	3.50361923668984	1013	1	1013
3.50838622271241	3.49200691933395	1014	1	1014
3.50847473428748	3.52275817948844	1015	1	1015
3.50246171284483	3.54679735351869	1016	1	1016
3.50442751467323	3.51579868969439	1017	1	1017
3.50473502947212	3.51301371123917	1018	1	1018
3.49811707620572	3.54107527850863	1019	1	1019
3.50284436713955	3.52749448760818	1020	1	1020
3.50628912963847	3.49155930045035	1021	1	1021
3.50161785646607	3.52257292315805	1022	1	1022
3.50069914121826	3.54298705654864	1023	1	1023
3.50155738597189	3.55515124140921	1024	1	1024
3.49678342451244	3.53814782632862	1025	1	1025
3.49788335646995	3.55513743743219	1026	1	1026
3.50214741745873	3.56568393433443	1027	1	1027
3.50801747426270	3.52244367706798	1028	1	1028
3.50418837203793	3.49345167699154	1029	1	1029
3.49859572379674	3.50012379326238	1030	1	1030
3.50987750025667	3.49257833190605	1031	1	1031
3.50683022494429	3.46929488434457	1032	1	1032
3.50727112702069	3.46564001485359	1033	1	1033
3.50594712954731	3.48130971097515	1034	1	1034
3.50351290257621	3.45125830014919	1035	1	1035
3.51090147076910	3.47486304818442	1036	1	1036
3.51203335813913	3.46492470967863	1037	1	1037
3.50628820404900	3.49405336281863	1038	1	1038
3.50231809990645	3.54362071547047	1039	1	1039
3.50918149561831	3.50742112783553	1040	1	1040
3.50621223464490	3.48096480608926	1041	1	1041
3.50328014217182	3.50761543608355	1042	1	1042
3.50088989088441	3.49799397300307	1043	1	1043
3.50484235045702	3.53440163359352	1044	1	1044
3.50439786292205	3.52841713917640	1045	1	1045
3.50736651694616	3.49959131980441	1046	1	1046
3.49891603121823	3.54657234418275	1047	1	1047
3.49979300441285	3.57580726543694	1048	1	1048
3.50119693310204	3.56656741954156	1049	1	1049
3.49936081710395	3.56678829681979	1050	1	1050
3.50512499202605	3.53241048587841	1051	1	1051
3.50280455152631	3.51987178390588	1052	1	1052
3.50225385648835	3.52000584090039	1053	1	1053
3.50566716802241	3.52175537005540	1054	1	1054
3.50726580307495	3.48445016511707	1055	1	1055
3.50183512783948	3.49985049787133	1056	1	1056
3.50108784476093	3.54524888993666	1057	1	1057
3.51267009215688	3.51797025685059	1058	1	1058
3.50128594042881	3.54269483467391	1059	1	1059
3.50198929314427	3.52518201532482	1060	1	1060
3.49826758595791	3.54237998571333	1061	1	1061
3.49523836762038	3.55750143724376	1062	1	1062
3.50199102019567	3.53341088739994	1063	1	1063
3.50443380485640	3.50827776375965	1064	1	1064
3.49976135838344	3.53904685557413	1065	1	1065
3.49847913194498	3.53750415663141	1066	1	1066
3.50465890689189	3.53748861865481	1067	1	1067
3.50483188068091	3.52841223863120	1068	1	1068
3.50467653910832	3.50522411358527	1069	1	1069
3.50410487040554	3.50109111467100	1070	1	1070
3.50810191027735	3.48983590869522	1071	1	1071
3.50884771394410	3.49041895319865	1072	1	1072
3.50651817982524	3.49197119364876	1073	1	1073
3.50645774384430	3.48900711548154	1074	1	1074
3.50244104877190	3.48797052557564	1075	1	1075
3.50798386161238	3.49617858496514	1076	1	1076
3.50637944938830	3.52525108769358	1077	1	1077
3.50506652240562	3.52985886176563	1078	1	1078
3.50289865914104	3.51842176293571	1079	1	1079
3.50303101209132	3.49588038925168	1080	1	1080
3.49716610887745	3.52068209770029	1081	1	1081
3.49398000480576	3.55975783867460	1082	1	1082
3.49682175318317	3.56595688171833	1083	1	1083
3.49701805658723	3.51486999594709	1084	1	1084
3.50879215133349	3.49800685830351	1085	1	1085
3.50994655747668	3.46727400117980	1086	1	1086
3.51009111842206	3.47840326388840	1087	1	1087
3.50585177911951	3.51005506382618	1088	1	1088
3.51279196098838	3.49988149380085	1089	1	1089
3.50937129697389	3.49742429447643	1090	1	1090
3.50683025503077	3.52921382050257	1091	1	1091
3.50633042654955	3.51355503600865	1092	1	1092
3.50811752767944	3.51722661618209	1093	1	1093
3.50309708383901	3.53466755517410	1094	1	1094
3.50189440540758	3.53089776494220	1095	1	1095
3.50549737016924	3.51010793817841	1096	1	1096
3.50141780915268	3.49203993757592	1097	1	1097
3.50944817296008	3.48776118067141	1098	1	1098
3.49894476353775	3.50833781791877	1099	1	1099
3.50277297319483	3.52680127066564	1100	1	1100
3.50310930777552	3.47911673755737	1101	1	1101
3.50478518579090	3.47086277647038	1102	1	1102
3.50822275299791	3.48294558297579	1103	1	1103
3.50413545600076	3.51372811966080	1104	1	1104
3.50303168932286	3.52223114101911	1105	1	1105
3.50052045502989	3.49226800806702	1106	1	1106
3.49529954678746	3.53331168304373	1107	1	1107
3.50930725902739	3.52875600338414	1108	1	1108
3.51232110694615	3.51103223191178	1109	1	1109
3.50408344674332	3.50198425918182	1110	1	1110
3.50071387710872	3.55164214001019	1111	1	1111
3.50031483411777	3.54973448528593	1112	1	1112
3.50417701095751	3.51495007298434	1113	1	1113
3.50212692823799	3.50620569818202	1114	1	1114
3.50995995462532	3.50957700216917	1115	1	1115
3.50269517187137	3.53184643100908	1116	1	1116
3.50566649196744	3.54107182440015	1117	1	1117
3.50994846112107	3.50335538431674	1118	1	1118
3.50544378122756	3.49961234784064	1119	1	1119
3.50056048758362	3.51217846743434	1120	1	1120
3.50947016244104	3.51752004845384	1121	1	1121
3.50986186766727	3.51615985453365	1122	1	1122
3.50253037105365	3.51120807199394	1123	1	1123
3.51271711073501	3.49951592019035	1124	1	1124
3.50890301722447	3.50115533794997	1125	1	1125
3.50900470471674	3.50617749011175	1126	1	1126
3.49798432603680	3.54423270015827	1127	1	1127
3.50508003447357	3.52461011416731	1128	1	1128
3.50658176136413	3.53704595484310	1129	1	1129
3.50547197756755	3.51886313580555	1130	1	1130
3.50534195233635	3.53903550830209	1131	1	1131
3.49951340795467	3.55646635523168	1132	1	1132
3.50635221053373	3.52346187325595	1133	1	1133
3.50442177080374	3.51440799226412	1134	1	1134
3.49059253465430	3.52186151757252	1135	1	1135
3.50250564295868	3.51864905459642	1136	1	1136
3.50744728687919	3.48576627368619	1137	1	1137
3.50652440300132	3.48907278809403	1138	1	1138
3.50758841079395	3.49532591965593	1139	1	1139
3.51209379823657	3.50824874767940	1140	1	1140
3.50457484221955	3.48263055350133	1141	1	1141
3.50939102913778	3.48910930144050	1142	1	1142
3.50587126563938	3.47787887926782	1143	1	1143
3.50555580152501	3.48008380606929	1144	1	1144
3.50946675330429	3.49929348920922	1145	1	1145
3.50242722010721	3.50135906924259	1146	1	1146
3.50558554884913	3.52646968361231	1147	1	1147
3.50707565701931	3.49249029107711	1148	1	1148
3.50684149211105	3.48515252162025	1149	1	1149
3.49897163394502	3.51269905499829	1150	1	1150
3.50351529300965	3.50296601391960	1151	1	1151
3.50045820947178	3.51525865702316	1152	1	1152
3.50209054357922	3.50522862501033	1153	1	1153
3.50820937905994	3.51571898936933	1154	1	1154
3.50882879717955	3.50348795194350	1155	1	1155
3.50423740574043	3.54525024714385	1156	1	1156
3.50627974030090	3.52947144923068	1157	1	1157
3.50596940780258	3.49256603839103	1158	1	1158
3.50352097700672	3.47890416613653	1159	1	1159
3.50725496273154	3.52403695711573	1160	1	1160
3.50519377582095	3.46927875235067	1161	1	1161
3.50758766151845	3.48158118842992	1162	1	1162
3.49930946665871	3.52491116996463	1163	1	1163
3.50475978769860	3.50006670952795	1164	1	1164
3.51021478717087	3.49410685158130	1165	1	1165
3.50589174635986	3.48774622519221	1166	1	1166
3.50653291136519	3.49347588048463	1167	1	1167
3.50213424272155	3.50914045525466	1168	1	1168
3.50259327746753	3.49348555779565	1169	1	1169
3.50077081348085	3.51322601649545	1170	1	1170
3.50045862517302	3.52496043060354	1171	1	1171
3.50508057955043	3.48992341900477	1172	1	1172
3.50459901178496	3.49240449972985	1173	1	1173
3.49932985608425	3.53538830317965	1174	1	1174
3.50693580978089	3.48997177597514	1175	1	1175
3.49534587341569	3.49750347706610	1176	1	1176
3.50425263557910	3.48264138205861	1177	1	1177
3.50055025684210	3.51376405668175	1178	1	1178
3.50451972015661	3.53903201302644	1179	1	1179
3.50454505365413	3.51846079033816	1180	1	1180
3.50760079452735	3.48430094597749	1181	1	1181
3.50793586646977	3.46041213685909	1182	1	1182
3.51064167210101	3.47775760012914	1183	1	1183
3.50909925960004	3.45142093785329	1184	1	1184
3.51223718200013	3.43581011090782	1185	1	1185
3.50339297828996	3.49848391722318	1186	1	1186
3.51277515037889	3.47091465996813	1187	1	1187
3.50296140035240	3.49363371113820	1188	1	1188
3.50867415869001	3.49376042515009	1189	1	1189
3.50056440915390	3.53396508072003	1190	1	1190
3.50625412264832	3.52685626247463	1191	1	1191
3.50065542292120	3.53439560469046	1192	1	1192
3.49873075211898	3.55678671441108	1193	1	1193
3.50260248231033	3.53969676744253	1194	1	1194
3.50517747702268	3.49646068318086	1195	1	1195
3.50541939906555	3.49664845033977	1196	1	1196
3.50102050367750	3.53960374084246	1197	1	1197
3.50136993677424	3.51956194058907	1198	1	1198
3.49887265122321	3.55823335214026	1199	1	1199
3.49833941316001	3.54962573530833	1200	1	1200
3.50637290194427	3.53105119391425	1201	1	1201
3.50644985683996	3.49166864020274	1202	1	1202
3.51105041454473	3.46711028863218	1203	1	1203
3.50924878361704	3.46733574161841	1204	1	1204
3.50761091739167	3.50877722361602	1205	1	1205
3.50581069596995	3.54571115582938	1206	1	1206
3.49756560490286	3.57328668667454	1207	1	1207
3.50539327068410	3.55023202900647	1208	1	1208
3.50338473118848	3.52961889323893	1209	1	1209
3.49813130251163	3.52904250389520	1210	1	1210
3.50194196246006	3.54903295161436	1211	1	1211
3.50007381742700	3.52176117635810	1212	1	1212
3.50547307668703	3.51733140754257	1213	1	1213
3.50977647713744	3.48644264516627	1214	1	1214
3.50964841295374	3.49782769915212	1215	1	1215
3.50268837913202	3.51751389073274	1216	1	1216
3.50545180810555	3.50835581748337	1217	1	1217
3.50228948129204	3.53974044782104	1218	1	1218
3.49627057091163	3.56140262964907	1219	1	1219
3.49633112700631	3.53411230393212	1220	1	1220
3.50382047714030	3.53258526798629	1221	1	1221
3.50605740278991	3.50269305053197	1222	1	1222
3.50426997881101	3.51837815073403	1223	1	1223
3.49873112454449	3.51504717022575	1224	1	1224
3.50058621399409	3.52992554699521	1225	1	1225
3.50482182335618	3.52506200545986	1226	1	1226
3.50863286365909	3.52431033413813	1227	1	1227
3.49922641469393	3.54443719659704	1228	1	1228
3.50065039438795	3.56831736517657	1229	1	1229
3.50265766409103	3.53567994053317	1230	1	1230
3.50181209997530	3.50851176965551	1231	1	1231
3.50359147919207	3.48272467883170	1232	1	1232
3.50771154657995	3.49564370854848	1233	1	1233
3.51134934791239	3.50489498905686	1234	1	1234
3.51204399446953	3.48534050608101	1235	1	1235
3.50837854063936	3.48822859561083	1236	1	1236
3.50242859338872	3.54233909452876	1237	1	1237
3.50057123502344	3.56433395234538	1238	1	1238
3.50414394169491	3.52657207757487	1239	1	1239
3.50945934813419	3.49802155314903	1240	1	1240
3.50873641906252	3.49839621615712	1241	1	1241
3.50655639630137	3.48779890844736	1242	1	1242
3.50547046513127	3.50460817086242	1243	1	1243
3.50731057275456	3.49286892715791	1244	1	1244
3.50903909090399	3.51496244318597	1245	1	1245
3.50887379097190	3.51041912648721	1246	1	1246
3.50703387253423	3.54517368563015	1247	1	1247
3.50941914129982	3.53473408112114	1248	1	1248
3.50334492015799	3.54161700326071	1249	1	1249
3.50327588480840	3.54225343997170	1250	1	1250
3.50413794986413	3.47346686906147	1251	1	1251
3.51036851886624	3.51679808217516	1252	1	1252
3.50852025319396	3.50120140511469	1253	1	1253
3.50884746882094	3.46946794004311	1254	1	1254
3.50399006606470	3.51329882573560	1255	1	1255
3.51229771699028	3.48558727216790	1256	1	1256
3.50982524806666	3.48144593632472	1257	1	1257
3.50206196428050	3.49273008934465	1258	1	1258
3.50445720970471	3.52618925726190	1259	1	1259
3.50302577047866	3.53116928400349	1260	1	1260
3.49954277988976	3.54568778046806	1261	1	1261
3.49311762806182	3.55183339292352	1262	1	1262
3.50232006477348	3.52961118038331	1263	1	1263
3.49803407493689	3.54355402360574	1264	1	1264
3.49295815756617	3.58748801615197	1265	1	1265
3.50012493511670	3.55585756577084	1266	1	1266
3.50187106196006	3.55773878965681	1267	1	1267
3.50824867621752	3.53150592957862	1268	1	1268
3.50182648073027	3.53242957116451	1269	1	1269
3.50511337741077	3.50493993054363	1270	1	1270
3.50441047078676	3.49507430233657	1271	1	1271
3.50884014664079	3.48966668026508	1272	1	1272
3.50991615913642	3.47570975395339	1273	1	1273
3.50480886463078	3.51283214400873	1274	1	1274
3.50576031539218	3.54395195290425	1275	1	1275
3.50660931415576	3.50663412222480	1276	1	1276
3.50608893043968	3.48782290932708	1277	1	1277
3.50462665264511	3.51221285850069	1278	1	1278
3.50334132008811	3.51838396737678	1279	1	1279
3.50693295237363	3.50123576358322	1280	1	1280
3.50281249646115	3.51019342036950	1281	1	1281
3.50667145104508	3.49666328952305	1282	1	1282
3.50795209671248	3.48122127089689	1283	1	1283
3.50617846061973	3.50138269704662	1284	1	1284
3.50320595423985	3.48970534898834	1285	1	1285
3.51011744078833	3.46776406141768	1286	1	1286
3.50994013897697	3.49301507640609	1287	1	1287
3.51082573244956	3.50533153946574	1288	1	1288
3.50699395464067	3.52285010130851	1289	1	1289
3.50431123075431	3.52982249118685	1290	1	1290
3.50575090946694	3.48657743065659	1291	1	1291
3.51019381712618	3.48885612601679	1292	1	1292
3.50376919338392	3.52068447890834	1293	1	1293
3.50530744103030	3.50924823896991	1294	1	1294
3.49878954625948	3.52798863536475	1295	1	1295
3.49733260998200	3.57367581703531	1296	1	1296
3.49693376551072	3.58325362586433	1297	1	1297
3.50204212384278	3.51797315926868	1298	1	1298
3.50737477254506	3.48579580293725	1299	1	1299
3.50512899918453	3.51441569257154	1300	1	1300
3.50730415276688	3.51615019374256	1301	1	1301
3.50560478409866	3.51628577271941	1302	1	1302
3.50237191202350	3.51048809419138	1303	1	1303
3.50485698745575	3.54170091732871	1304	1	1304
3.50129733312518	3.51834924892701	1305	1	1305
3.50837818921215	3.54703117399331	1306	1	1306
3.50828502007749	3.53708589048003	1307	1	1307
3.51228414269430	3.44694821738080	1308	1	1308
3.50586822048718	3.47904225312469	1309	1	1309
3.51097467371095	3.48240130290880	1310	1	1310
3.50628245519788	3.53032935534456	1311	1	1311
3.50727372817855	3.49292220142975	1312	1	1312
3.50402939911295	3.53825999791189	1313	1	1313
3.50515555294290	3.53615361733671	1314	1	1314
3.50766568589900	3.51051139466831	1315	1	1315
3.50658822962130	3.49814023863930	1316	1	1316
3.50358476595852	3.50683664203196	1317	1	1317
3.49952622540072	3.49155819024331	1318	1	1318
3.50599206157835	3.50430634050768	1319	1	1319
3.50377027341791	3.48226595972312	1320	1	1320
3.50441016931219	3.50345758301486	1321	1	1321
3.50551413649200	3.52189497413039	1322	1	1322
3.50218094071122	3.52003219154625	1323	1	1323
3.49844100860395	3.51707016353309	1324	1	1324
3.50539328244068	3.52569027588351	1325	1	1325
3.49836273049369	3.54099642739502	1326	1	1326
3.50080205974861	3.55036294125718	1327	1	1327
3.50157240831239	3.52731888539381	1328	1	1328
3.50257099208138	3.50979473820969	1329	1	1329
3.51033274353397	3.49597956641366	1330	1	1330
3.50730399298597	3.48667124047859	1331	1	1331
3.50961524185879	3.48441458762794	1332	1	1332
3.50481489806870	3.49738877515893	1333	1	1333
3.50610516922398	3.51869500223145	1334	1	1334
3.50108835910196	3.53125389975989	1335	1	1335
3.50438377894055	3.55584422751914	1336	1	1336
3.50681647894250	3.52356620486387	1337	1	1337
3.50791752974950	3.49739128541269	1338	1	1338
3.50189794246173	3.49671311147107	1339	1	1339
3.51091341473756	3.49909524503477	1340	1	1340
3.50936815241660	3.47653696122263	1341	1	1341
3.50861093491162	3.52678443934747	1342	1	1342
3.50350824398285	3.55842199818692	1343	1	1343
3.50556026234086	3.52160597811515	1344	1	1344
3.50346053755355	3.53714285760977	1345	1	1345
3.49859499086770	3.55445522716918	1346	1	1346
3.50729965471012	3.51099676797115	1347	1	1347
3.50821311056670	3.48588946216003	1348	1	1348
3.50544516426431	3.51071276826380	1349	1	1349
3.50188721012375	3.54993453617762	1350	1	1350
3.50862660348730	3.50325396223543	1351	1	1351
3.50065152433305	3.49014727512568	1352	1	1352
3.50306858322537	3.51808419227650	1353	1	1353
3.50743155380284	3.51908800614718	1354	1	1354
3.50774791108373	3.51677650429223	1355	1	1355
3.50707521727856	3.51929549018892	1356	1	1356
3.50708740144401	3.50345889739385	1357	1	1357
3.49892419649286	3.53587418605527	1358	1	1358
3.50557604126369	3.52960300677200	1359	1	1359
3.50114510788135	3.51207562573909	1360	1	1360
3.50960700471403	3.49048193964578	1361	1	1361
3.50908387936501	3.48983886588027	1362	1	1362
3.50301701015924	3.48383313615887	1363	1	1363
3.50348287153846	3.51665341440427	1364	1	1364
3.50831530305978	3.51275858535912	1365	1	1365
3.50655984170637	3.53854437085008	1366	1	1366
3.49870068100439	3.56271039855181	1367	1	1367
3.49883853757883	3.55266517498356	1368	1	1368
3.50022640143078	3.58015970846962	1369	1	1369
3.49828264125468	3.57543277273043	1370	1	1370
3.49986269126864	3.56830986139234	1371	1	1371
3.49721640336164	3.53854093167013	1372	1	1372
3.49978540517122	3.53989467264934	1373	1	1373
3.50350563444288	3.53631904559780	1374	1	1374
3.50352107988991	3.53583867143805	1375	1	1375
3.50550281116850	3.50138626586181	1376	1	1376
3.50747344536288	3.48138780168522	1377	1	1377
3.50543977162014	3.52710750049947	1378	1	1378
3.50313993856461	3.52677204970975	1379	1	1379
3.50215565384809	3.53658092356030	1380	1	1380
3.51344922882331	3.50340578773373	1381	1	1381
3.50765383067605	3.48978362371168	1382	1	1382
3.50892337591823	3.50493375992272	1383	1	1383
3.50150403415116	3.52762230093583	1384	1	1384
3.49913055204793	3.53959397282017	1385	1	1385
3.50324470626462	3.54631425227893	1386	1	1386
3.50395004810212	3.50474447688404	1387	1	1387
3.51448691789474	3.46809541254188	1388	1	1388
3.50559222799758	3.48734929581059	1389	1	1389
3.50682772084712	3.52457085757387	1390	1	1390
3.50347526539227	3.52178111808865	1391	1	1391
3.51116007830462	3.51512673205467	1392	1	1392
3.51172102345015	3.50712479729880	1393	1	1393
3.50579807739045	3.50961499361576	1394	1	1394
3.50335357749074	3.51972096341131	1395	1	1395
3.50999622350338	3.49547156955558	1396	1	1396
3.50660628663775	3.48751006267392	1397	1	1397
3.50584981491374	3.49466919547900	1398	1	1398
3.50189941950154	3.52252521853559	1399	1	1399
3.50601683674809	3.54530906632101	1400	1	1400
3.50489192786916	3.54038990523383	1401	1	1401
3.51021405033368	3.53811102418407	1402	1	1402
3.50269541653935	3.53766427758857	1403	1	1403
3.50703627442182	3.49457211196808	1404	1	1404
3.50629375967727	3.52382887364732	1405	1	1405
3.50646536262818	3.52479556848319	1406	1	1406
3.50627022767350	3.51238946566978	1407	1	1407
3.50639262951921	3.53365700605716	1408	1	1408
3.49623122754886	3.57004712548656	1409	1	1409
3.50283845501727	3.57130510533570	1410	1	1410
3.51289684716579	3.52214066173810	1411	1	1411
3.50649220903461	3.49929822168522	1412	1	1412
3.50076693785372	3.53050178741168	1413	1	1413
3.49901097473935	3.52976123733498	1414	1	1414
3.50391901200397	3.49117056932513	1415	1	1415
3.51126752716591	3.50208970958727	1416	1	1416
3.50426474828643	3.50687526569029	1417	1	1417
3.50298789572688	3.51111347842227	1418	1	1418
3.50902512113572	3.50768807712419	1419	1	1419
3.50895877320284	3.50330281635526	1420	1	1420
3.50370022030691	3.51874219037973	1421	1	1421
3.50453173616332	3.52873316320171	1422	1	1422
3.50743929184091	3.49350049877112	1423	1	1423
3.50857396855839	3.45684216938186	1424	1	1424
3.51093932245996	3.44330281482347	1425	1	1425
3.50766052488379	3.50760694692266	1426	1	1426
3.50472333987236	3.51353115678514	1427	1	1427
3.50490685065817	3.49723743515610	1428	1	1428
3.50371242892954	3.49226165543216	1429	1	1429
3.50127558982970	3.51401505780971	1430	1	1430
3.50639035803267	3.51998243492469	1431	1	1431
3.50463653086466	3.56003055705085	1432	1	1432
3.50572233301639	3.51744643689648	1433	1	1433
3.50924538043404	3.49165164172224	1434	1	1434
3.50682984755998	3.49092251152152	1435	1	1435
3.50916549596119	3.48855513368611	1436	1	1436
3.50370655898516	3.51735070081398	1437	1	1437
3.50304594620853	3.50699798884030	1438	1	1438
3.50161202515509	3.49085851960234	1439	1	1439
3.50732642992228	3.49160408929865	1440	1	1440
3.51115968671273	3.48099118781752	1441	1	1441
3.51081337743136	3.48814027949623	1442	1	1442
3.51235936313389	3.45228899452514	1443	1	1443
3.50987048777278	3.49626993202130	1444	1	1444
3.51209542593857	3.53141979044015	1445	1	1445
3.50651790254954	3.52623544924159	1446	1	1446
3.50337181175003	3.54256776080511	1447	1	1447
3.50265359647915	3.52789424083158	1448	1	1448
3.50885931502757	3.53863902024865	1449	1	1449
3.50261859408395	3.53521856195708	1450	1	1450
3.50697461077856	3.51222479698755	1451	1	1451
3.50369364411489	3.51921661938439	1452	1	1452
3.50024994004334	3.52297582754256	1453	1	1453
3.50951361449317	3.49449093357003	1454	1	1454
3.51311556638103	3.46485025507326	1455	1	1455
3.51274277190847	3.45407917841849	1456	1	1456
3.50881137809090	3.47550097309222	1457	1	1457
3.50498278280499	3.47608268484346	1458	1	1458
3.50082982635264	3.51649244522520	1459	1	1459
3.49878858382106	3.52899412174323	1460	1	1460
3.50952498274490	3.49936275396130	1461	1	1461
3.50799530149221	3.49793583629567	1462	1	1462
3.50847571948062	3.48432178523026	1463	1	1463
3.51176852372907	3.47328021807669	1464	1	1464
3.50694426314258	3.47880837546144	1465	1	1465
3.50586394559201	3.49255234585751	1466	1	1466
3.50339443644782	3.50341776568621	1467	1	1467
3.50489906858603	3.49441448356824	1468	1	1468
3.50776389127425	3.46507294057766	1469	1	1469
3.50903217734542	3.47257346393528	1470	1	1470
3.50607666553082	3.49084216225416	1471	1	1471
3.50224214156522	3.50794822459048	1472	1	1472
3.50472368828326	3.48973328329394	1473	1	1473
3.50543134921887	3.50506617123706	1474	1	1474
3.51200062386095	3.50125402411911	1475	1	1475
3.50928714512577	3.49702912126446	1476	1	1476
3.50854322029922	3.52391431663601	1477	1	1477
3.51016614850834	3.50951983372611	1478	1	1478
3.50329583481181	3.49940846452789	1479	1	1479
3.50290524754457	3.50799230043587	1480	1	1480
3.50725316008148	3.51392517090870	1481	1	1481
3.50857224658919	3.51436739336874	1482	1	1482
3.50275699930763	3.52981717989942	1483	1	1483
3.50781135006251	3.51424586093252	1484	1	1484
3.50542017531879	3.51493485170150	1485	1	1485
3.50467679253729	3.53060836136610	1486	1	1486
3.50996774896850	3.53474329271608	1487	1	1487
3.50510471623608	3.51649472571530	1488	1	1488
3.50435088649784	3.53839202181807	1489	1	1489
3.49940605044380	3.55645875250552	1490	1	1490
3.50168474405813	3.52431742713228	1491	1	1491
3.50735800066866	3.52592913318479	1492	1	1492
3.49589680808980	3.55654832847046	1493	1	1493
3.50722403989489	3.48781921237889	1494	1	1494
3.50048594565109	3.49262246188581	1495	1	1495
3.50198474353176	3.49011334044609	1496	1	1496
3.51140345759163	3.47523951530157	1497	1	1497
3.50736938678564	3.48992113338499	1498	1	1498
3.50702473847937	3.48995533612392	1499	1	1499
3.50761718018092	3.50878982284619	1500	1	1500
3.50620575649011	3.52401988134788	1501	1	1501
3.50567388438255	3.50452277638954	1502	1	1502
3.50367765131118	3.52920436105661	1503	1	1503
3.49825306490877	3.50561641905884	1504	1	1504
3.50234798372677	3.49482092298259	1505	1	1505
3.50570224327896	3.48919398910669	1506	1	1506
3.50189700273806	3.50884800059245	1507	1	1507
3.50179559198651	3.52992362566329	1508	1	1508
3.50472071087905	3.51378095959209	1509	1	1509
3.49884932338191	3.52108372906273	1510	1	1510
3.50644945667897	3.51430584146587	1511	1	1511
3.49875556257961	3.51656324625363	1512	1	1512
3.50601494487099	3.50850802135219	1513	1	1513
3.50499582515433	3.56086322406426	1514	1	1514
3.50553463106469	3.51497635041672	1515	1	1515
3.50934579849443	3.50361957152068	1516	1	1516
3.50166019226863	3.52052572363701	1517	1	1517
3.50189675019497	3.51187493267149	1518	1	1518
3.50329604275520	3.53229253262614	1519	1	1519
3.50300429095166	3.53821698582446	1520	1	1520
3.50183842804915	3.53964035648969	1521	1	1521
3.50665233391099	3.51469214440655	1522	1	1522
3.50179136497401	3.51458979168205	1523	1	1523
3.50252683513621	3.50642325436850	1524	1	1524
3.49979631811234	3.53028010912065	1525	1	1525
3.50540814708604	3.54159243774673	1526	1	1526
3.50627298160657	3.52546786879625	1527	1	1527
3.50561258248438	3.46662787135820	1528	1	1528
3.50432843385285	3.47517921466419	1529	1	1529
3.50989952592902	3.49731944067770	1530	1	1530
3.50341856649683	3.53329406596368	1531	1	1531
3.50381987909575	3.54528284373889	1532	1	1532
3.49977614580282	3.51938016319907	1533	1	1533
3.51040135927013	3.49445747408653	1534	1	1534
3.50915889128848	3.46825223381441	1535	1	1535
3.51154823888780	3.48886133187587	1536	1	1536
3.50756058363571	3.48264847895166	1537	1	1537
3.50514469202288	3.48832169707147	1538	1	1538
3.50730733943920	3.48614358717818	1539	1	1539
3.51128801217909	3.47646708303770	1540	1	1540
3.50690360352570	3.49002322735049	1541	1	1541
3.50654549593418	3.52012473628324	1542	1	1542
3.50410536275883	3.53728412228212	1543	1	1543
3.50299488336232	3.54431348814336	1544	1	1544
3.50463222777219	3.51940163955047	1545	1	1545
3.50329268806843	3.50345081283581	1546	1	1546
3.51098249308538	3.49533404378190	1547	1	1547
3.50412567844562	3.48224469469241	1548	1	1548
3.50487188380907	3.47481298769043	1549	1	1549
3.50648276355989	3.47490454881911	1550	1	1550
3.50739511241403	3.50802431680009	1551	1	1551
3.50565885541221	3.51514916063101	1552	1	1552
3.50123109070242	3.53341444073393	1553	1	1553
3.50308649044833	3.53054295539200	1554	1	1554
3.50148424253061	3.52590562339679	1555	1	1555
3.50534485861237	3.52890797861154	1556	1	1556
3.50573167156523	3.51052689290483	1557	1	1557
3.50359764866323	3.51074699030055	1558	1	1558
3.50362003146713	3.47557127222282	1559	1	1559
3.50335819762848	3.49583918588833	1560	1	1560
3.50287487156220	3.51373171152140	1561	1	1561
3.50321561332415	3.50743368790468	1562	1	1562
3.50672701297554	3.48291034313242	1563	1	1563
3.50800213368817	3.49676932819440	1564	1	1564
3.50877958135190	3.50526291287538	1565	1	1565
3.50916528812478	3.49582388877672	1566	1	1566
3.50967959670604	3.51248788297049	1567	1	1567
3.50806861655335	3.49164780819844	1568	1	1568
3.50808246915221	3.50791541734407	1569	1	1569
3.50856256837093	3.50275517972908	1570	1	1570
3.50983241302362	3.48584544539368	1571	1	1571
3.50475934235045	3.53791441201357	1572	1	1572
3.49164159960568	3.54760582545474	1573	1	1573
3.49925947180949	3.53561460280526	1574	1	1574
3.50302426668428	3.53733106905273	1575	1	1575
3.50502835908554	3.51099200001650	1576	1	1576
3.50412456341008	3.48732729430440	1577	1	1577
3.50746786913062	3.48780690281063	1578	1	1578
3.50632165970399	3.49329196826245	1579	1	1579
3.50206575339146	3.51679819840847	1580	1	1580
3.50592776834814	3.53132543616997	1581	1	1581
3.50104386924926	3.58196526884962	1582	1	1582
3.50248160806154	3.55763238904827	1583	1	1583
3.50807535153358	3.52187010180929	1584	1	1584
3.50721942214613	3.48942210647705	1585	1	1585
3.50348272010614	3.46370942704177	1586	1	1586
3.50525322081557	3.48360666030192	1587	1	1587
3.50999598195592	3.52012849329963	1588	1	1588
3.50968712565625	3.50510210859894	1589	1	1589
3.50423071509582	3.48785476242961	1590	1	1590
3.50512936090884	3.49137044500406	1591	1	1591
3.50449361907146	3.51749806708640	1592	1	1592
3.50424682299168	3.52744954498187	1593	1	1593
3.50411481954209	3.52433728526179	1594	1	1594
3.50720666102789	3.48524715642045	1595	1	1595
3.50679715892507	3.47799696038563	1596	1	1596
3.51291438059594	3.47806234058576	1597	1	1597
3.49916708661463	3.54512034445028	1598	1	1598
3.50598845401456	3.48612733324742	1599	1	1599
3.51007794071921	3.47328026451495	1600	1	1600
3.51418013486865	3.48353250725162	1601	1	1601
3.51054110232616	3.47319465484086	1602	1	1602
3.51005864620721	3.47692329096120	1603	1	1603
3.50652585994070	3.49900293318105	1604	1	1604
3.50357078782703	3.55535622223069	1605	1	1605
3.50995870236326	3.54214090342382	1606	1	1606
3.50607998742556	3.51142396786130	1607	1	1607
3.50591970981419	3.49122840714636	1608	1	1608
3.50238812934926	3.51647229195331	1609	1	1609
3.50216086006301	3.52638662944326	1610	1	1610
3.50480252633625	3.53489997456598	1611	1	1611
3.50640877830902	3.51730977864982	1612	1	1612
3.50759220739900	3.49725967860476	1613	1	1613
3.51017605555367	3.47476419352970	1614	1	1614
3.50575968508941	3.48969871910844	1615	1	1615
3.50374487025566	3.47873750109800	1616	1	1616
3.50344879902635	3.53185631567692	1617	1	1617
3.50243155791242	3.51417699907830	1618	1	1618
3.50798015250998	3.48365033199541	1619	1	1619
3.51027521017092	3.50115103072849	1620	1	1620
3.50630397284028	3.53196592753233	1621	1	1621
3.50803101880737	3.52320839884907	1622	1	1622
3.50352847724996	3.54994733248567	1623	1	1623
3.50687144256492	3.49648426744394	1624	1	1624
3.50947771850350	3.50388777773065	1625	1	1625
3.50404560701823	3.49089204314828	1626	1	1626
3.50124694530187	3.49762744175235	1627	1	1627
3.50531985907697	3.51313634707125	1628	1	1628
3.49957124899268	3.52611456248262	1629	1	1629
3.50576659803318	3.53757784217503	1630	1	1630
3.50679987669789	3.50464781289534	1631	1	1631
3.50532965950986	3.50148660934695	1632	1	1632
3.50368989448078	3.53299331188283	1633	1	1633
3.50334390495427	3.50504682572396	1634	1	1634
3.50874935098422	3.49872813193252	1635	1	1635
3.49735138761227	3.55451210626698	1636	1	1636
3.49621125895572	3.55040882570697	1637	1	1637
3.50554815517905	3.48744893847506	1638	1	1638
3.50555292809952	3.52351857886799	1639	1	1639
3.50430372292809	3.50771961101602	1640	1	1640
3.50933507219397	3.49131348008966	1641	1	1641
3.50562457759342	3.50778086735060	1642	1	1642
3.50400204047020	3.48397303811181	1643	1	1643
3.50824670608159	3.48384701713840	1644	1	1644
3.50563765297471	3.49166880351415	1645	1	1645
3.50511016727950	3.52990079347202	1646	1	1646
3.50965135977836	3.51764845469139	1647	1	1647
3.50391269616879	3.51700134240995	1648	1	1648
3.50361293383337	3.53614506377027	1649	1	1649
3.50067358452566	3.54971474569877	1650	1	1650
3.50324691233669	3.52013644570405	1651	1	1651
3.51126315937997	3.47404828653202	1652	1	1652
3.50612012386656	3.47664932967872	1653	1	1653
3.50489732752643	3.49037601089988	1654	1	1654
3.51115462047661	3.48778123914868	1655	1	1655
3.51111784073485	3.47470039673747	1656	1	1656
3.50788628849541	3.49178175182155	1657	1	1657
3.50413881843934	3.54863469619705	1658	1	1658
3.49814719500683	3.54626082535229	1659	1	1659
3.50328766224823	3.51654537055028	1660	1	1660
3.50881005823652	3.48892837245401	1661	1	1661
3.51136255068018	3.49653028063078	1662	1	1662
3.50933647667592	3.50334708181500	1663	1	1663
3.50319663520208	3.52437356669806	1664	1	1664
3.50966318489343	3.51226836142655	1665	1	1665
3.50941491783795	3.49639077431532	1666	1	1666
3.50993640370598	3.51451294841094	1667	1	1667
3.50236807895779	3.52840390915931	1668	1	1668
3.50693710323569	3.49827950871948	1669	1	1669
3.50880529964966	3.51734072898944	1670	1	1670
3.51036870153726	3.49014774346032	1671	1	1671
3.50750209856005	3.47840691197494	1672	1	1672
3.50714950458010	3.52538116577909	1673	1	1673
3.50879273966402	3.49969226828577	1674	1	1674
3.51027323351441	3.50594426986166	1675	1	1675
3.50674233626686	3.47845183802782	1676	1	1676
3.50576248317955	3.47591482835772	1677	1	1677
3.49965033063637	3.50635686856590	1678	1	1678
3.50055697007622	3.53090799009896	1679	1	1679
3.50128259366120	3.53229578293800	1680	1	1680
3.50569410792761	3.52583331145990	1681	1	1681
3.50245423239110	3.54006805455317	1682	1	1682
3.50919877635496	3.53974319151428	1683	1	1683
3.50118074857757	3.54985052589269	1684	1	1684
3.50494703866041	3.51651306170929	1685	1	1685
3.50855346797052	3.50681834825419	1686	1	1686
3.50681813739396	3.51747163835944	1687	1	1687
3.50104538120540	3.53820446158529	1688	1	1688
3.50816050295118	3.52940694634929	1689	1	1689
3.50537531058481	3.52963173359293	1690	1	1690
3.50269069917429	3.52645471182135	1691	1	1691
3.50203667782290	3.50453252075769	1692	1	1692
3.50527971051698	3.49569015216030	1693	1	1693
3.49922532790273	3.52243952788663	1694	1	1694
3.49430612802560	3.54962327282522	1695	1	1695
3.50696324419202	3.49967547493467	1696	1	1696
3.49966989900748	3.52068598495884	1697	1	1697
3.50611975809583	3.51575124091107	1698	1	1698
3.50054693806338	3.48820954774265	1699	1	1699
3.50633569436611	3.47467064544016	1700	1	1700
3.50958848278042	3.45694309037344	1701	1	1701
3.50717797454786	3.47449172983834	1702	1	1702
3.50627493781744	3.48970441217473	1703	1	1703
3.50132235569368	3.49280612820140	1704	1	1704
3.50867509440579	3.50011535882331	1705	1	1705
3.51088741013634	3.49047211534985	1706	1	1706
3.50822234975365	3.49055445690555	1707	1	1707
3.50682058215185	3.52589265290362	1708	1	1708
3.50762515190805	3.46931754021940	1709	1	1709
3.50409763739756	3.50703371777496	1710	1	1710
3.50795628194640	3.49097796713338	1711	1	1711
3.50351155433841	3.52211859825306	1712	1	1712
3.50055519486375	3.51977055401413	1713	1	1713
3.50502080410490	3.48792914789059	1714	1	1714
3.51060322004321	3.50140386838142	1715	1	1715
3.50477541101039	3.50746537602301	1716	1	1716
3.50828598444669	3.54670326730861	1717	1	1717
3.50726300384298	3.49627189292777	1718	1	1718
3.50958771666802	3.50901758579041	1719	1	1719
3.50911349535749	3.48052200808632	1720	1	1720
3.51010223770956	3.48383276228662	1721	1	1721
3.50588237595918	3.51218953244791	1722	1	1722
3.50508649932388	3.50425648338072	1723	1	1723
3.50935548729458	3.51222799075746	1724	1	1724
3.50393826638336	3.51543902872141	1725	1	1725
3.50500276628526	3.54653247474082	1726	1	1726
3.50114398865815	3.54982109697792	1727	1	1727
3.50726196030319	3.52676337242105	1728	1	1728
3.50451132293027	3.53334892095293	1729	1	1729
3.50281543486810	3.50311910631490	1730	1	1730
3.50640310658715	3.50647940858150	1731	1	1731
3.50779042793479	3.51342197319756	1732	1	1732
3.50089337240715	3.51858904570367	1733	1	1733
3.50514643783884	3.50825739064617	1734	1	1734
3.50765781364419	3.50381624970765	1735	1	1735
3.50360746526453	3.53789123364220	1736	1	1736
3.50581165681746	3.51984309634635	1737	1	1737
3.50848169080204	3.51145998957917	1738	1	1738
3.50597379793201	3.49448540832376	1739	1	1739
3.51121785532847	3.46600416451005	1740	1	1740
3.50834755326659	3.52599574217636	1741	1	1741
3.50059630479600	3.51662389741501	1742	1	1742
3.50674901411971	3.53486743898088	1743	1	1743
3.49827136265800	3.54354298881835	1744	1	1744
3.50187911542725	3.54369925949398	1745	1	1745
3.50817439370398	3.51414409751441	1746	1	1746
3.50635503042018	3.49392343365893	1747	1	1747
3.50900577442142	3.49396202156805	1748	1	1748
3.50586174076481	3.52043804883928	1749	1	1749
3.50393285683307	3.50876208619013	1750	1	1750
3.50342620766189	3.53071044219999	1751	1	1751
3.49973780536199	3.51695615145373	1752	1	1752
3.50103404381090	3.52744997725685	1753	1	1753
3.50358424002745	3.53631872516544	1754	1	1754
3.50337273716807	3.54202849778355	1755	1	1755
3.50149392078064	3.53518590320325	1756	1	1756
3.50439586333090	3.50930062513875	1757	1	1757
3.51053130144631	3.47599294312019	1758	1	1758
3.50750552973296	3.48323953407539	1759	1	1759
3.50337371576029	3.51529733826775	1760	1	1760
3.50781961064229	3.47126743527847	1761	1	1761
3.50757300794538	3.47977057661525	1762	1	1762
3.50793499629015	3.49763810306702	1763	1	1763
3.50759164552514	3.49228808145288	1764	1	1764
3.50369210333002	3.47734442297596	1765	1	1765
3.50739898730614	3.51923188532681	1766	1	1766
3.50190423254111	3.50818638542124	1767	1	1767
3.50873212621959	3.50315556593188	1768	1	1768
3.50713542670154	3.45089138742627	1769	1	1769
3.50499801275409	3.52045158599736	1770	1	1770
3.49806768109439	3.54093089419118	1771	1	1771
3.50167642283138	3.53593735739660	1772	1	1772
3.49945537092862	3.53328821807194	1773	1	1773
3.50787406379108	3.50807688151756	1774	1	1774
3.49959991364263	3.53923487897302	1775	1	1775
3.50083222566083	3.52639511833161	1776	1	1776
3.50825811662870	3.48709725301785	1777	1	1777
3.50985606442410	3.47146914829083	1778	1	1778
3.50837227996777	3.48830547791609	1779	1	1779
3.50555304845936	3.48115566189637	1780	1	1780
3.50364756319651	3.48411436297610	1781	1	1781
3.51271429075090	3.45312713121406	1782	1	1782
3.50604341075631	3.49543404197676	1783	1	1783
3.50432010159369	3.51831739171866	1784	1	1784
3.50506209362378	3.51815218915306	1785	1	1785
3.50662115431396	3.50589021720879	1786	1	1786
3.50811240398416	3.46961687373743	1787	1	1787
3.51072742300806	3.47988960514201	1788	1	1788
3.50766820755784	3.52199132548711	1789	1	1789
3.49993028032948	3.54801498168099	1790	1	1790
3.50218065222218	3.53006932794917	1791	1	1791
3.50161190215121	3.53862785497684	1792	1	1792
3.50067721152631	3.49292094187231	1793	1	1793
3.50178715836362	3.52375502962919	1794	1	1794
3.50088707719332	3.52351801494783	1795	1	1795
3.50296204149279	3.51710251079454	1796	1	1796
3.50410542812668	3.52917570002792	1797	1	1797
3.50902877893477	3.47981642363233	1798	1	1798
3.51123590287536	3.50140402555862	1799	1	1799
3.50260886374868	3.50305195026816	1800	1	1800
3.50528363960558	3.50536127483447	1801	1	1801
3.50546918574489	3.51265962540440	1802	1	1802
3.50650004508635	3.49978057209483	1803	1	1803
3.50309247653972	3.53719545294435	1804	1	1804
3.49682840975349	3.55979341444298	1805	1	1805
3.50374705977518	3.51375206614511	1806	1	1806
3.50485390978161	3.51317006583346	1807	1	1807
3.50643597985948	3.51200479356422	1808	1	1808
3.49768456687777	3.55224306261640	1809	1	1809
3.50363504061608	3.52889966696450	1810	1	1810
3.50074368710684	3.55873114119074	1811	1	1811
3.49513173118504	3.55692925327750	1812	1	1812
3.50651389639605	3.51937819080055	1813	1	1813
3.50527931724661	3.50227164221412	1814	1	1814
3.50856679665795	3.52516059081830	1815	1	1815
3.50506851831004	3.51143045594854	1816	1	1816
3.50850998142783	3.51380767056151	1817	1	1817
3.50916031202418	3.52729161420059	1818	1	1818
3.50268138826071	3.52309829949175	1819	1	1819
3.49673328281634	3.51315536993881	1820	1	1820
3.51034964086419	3.51484890631732	1821	1	1821
3.50829288195219	3.47082705221033	1822	1	1822
3.50560258028317	3.50363051973476	1823	1	1823
3.50337250382803	3.50406945353368	1824	1	1824
3.50294326188826	3.48747159767589	1825	1	1825
3.50685030426629	3.50818249197348	1826	1	1826
3.51313407718831	3.48757642035404	1827	1	1827
3.50934468533296	3.45986836361930	1828	1	1828
3.50354522197355	3.48071722364874	1829	1	1829
3.50044666889444	3.51016215953350	1830	1	1830
3.50582133830579	3.50872074443446	1831	1	1831
3.50724064578443	3.51256614357494	1832	1	1832
3.50320591766412	3.50610574906583	1833	1	1833
3.50608394179047	3.50005501171874	1834	1	1834
3.50241216753073	3.47858381170393	1835	1	1835
3.50188359260388	3.50214903100453	1836	1	1836
3.50515422010248	3.49819752473697	1837	1	1837
3.50499784867474	3.51442829076591	1838	1	1838
3.50602677091328	3.52652969626849	1839	1	1839
3.50044704828255	3.52486911736865	1840	1	1840
3.50509748063290	3.51534494369622	1841	1	1841
3.50671769061227	3.46491342367743	1842	1	1842
3.50769943015165	3.48320179326442	1843	1	1843
3.50338535550871	3.52431423749969	1844	1	1844
3.50810020187832	3.49961958839891	1845	1	1845
3.50223879400370	3.53636588867699	1846	1	1846
3.49925605492166	3.54128666233872	1847	1	1847
3.49892134087684	3.54115732428612	1848	1	1848
3.50822906771747	3.50712085445789	1849	1	1849
3.50534799260541	3.52152735436812	1850	1	1850
3.50111449780780	3.54854362693758	1851	1	1851
3.50588745071621	3.54276513623716	1852	1	1852
3.50017477473018	3.53368921583275	1853	1	1853
3.50676352441584	3.51076742822977	1854	1	1854
3.50611235968858	3.51176557463900	1855	1	1855
3.50779166007966	3.51323891865126	1856	1	1856
3.50498491992716	3.52248755517755	1857	1	1857
3.49878936894587	3.55018162795703	1858	1	1858
3.50210652539117	3.57030385375700	1859	1	1859
3.49681800919051	3.56190647719669	1860	1	1860
3.49329063024559	3.54837827174102	1861	1	1861
3.50840470764221	3.51882979299284	1862	1	1862
3.51021961368411	3.48282577116798	1863	1	1863
3.50720865693556	3.50242946637370	1864	1	1864
3.49610272152525	3.54744972957702	1865	1	1865
3.49718474733749	3.57834331928663	1866	1	1866
3.49883840642566	3.56523737100385	1867	1	1867
3.50344248910747	3.52784589993959	1868	1	1868
3.51330327186298	3.50039954587609	1869	1	1869
3.50213087103353	3.48420978711746	1870	1	1870
3.51233332342785	3.45631639276519	1871	1	1871
3.50864895954831	3.50099869352132	1872	1	1872
3.50762047382112	3.49615266300365	1873	1	1873
3.50579617210565	3.49909217078732	1874	1	1874
3.50700563244091	3.48538744008384	1875	1	1875
3.50675353019503	3.50798706840140	1876	1	1876
3.50989059877211	3.50122838370879	1877	1	1877
3.50909264942679	3.47245453143767	1878	1	1878
3.50553470742077	3.48273706843141	1879	1	1879
3.50680170932998	3.49064491723519	1880	1	1880
3.50418197346274	3.49669925114916	1881	1	1881
3.50388633358195	3.53742181251199	1882	1	1882
3.50388693047870	3.52065116493677	1883	1	1883
3.50559341671595	3.53053731013695	1884	1	1884
3.50873458758870	3.48788043795394	1885	1	1885
3.50441670602592	3.52520953138000	1886	1	1886
3.50428011569831	3.51399179798244	1887	1	1887
3.50637037013893	3.51005551445706	1888	1	1888
3.51061977650674	3.46527011683279	1889	1	1889
3.50956647163982	3.47543049327026	1890	1	1890
3.50652733798576	3.51194725878660	1891	1	1891
3.51099484486021	3.51122858779189	1892	1	1892
3.50887220435937	3.47635681615608	1893	1	1893
3.50433678198321	3.49917399518345	1894	1	1894
3.50369786233550	3.50847629952045	1895	1	1895
3.50848576808886	3.46682751001104	1896	1	1896
3.50635968277912	3.47765088459690	1897	1	1897
3.50600377031887	3.48767582083099	1898	1	1898
3.50553695833348	3.50491162441071	1899	1	1899
3.50604979754072	3.48960339378566	1900	1	1900
3.50537213331629	3.47486261013149	1901	1	1901
3.50854232756629	3.47031810360543	1902	1	1902
3.50184196377318	3.47420424572598	1903	1	1903
3.50231400772005	3.50107063119518	1904	1	1904
3.50654901889843	3.48499501066379	1905	1	1905
3.50586658968126	3.47978959012555	1906	1	1906
3.49841501938944	3.55938397740572	1907	1	1907
3.50616208077759	3.51576673959047	1908	1	1908
3.50552874752051	3.50709023762773	1909	1	1909
3.50277220261870	3.53446384425154	1910	1	1910
3.50226501599095	3.53698747808722	1911	1	1911
3.50406720891493	3.48573475742466	1912	1	1912
3.50647908782510	3.52454303169821	1913	1	1913
3.50146606159364	3.56033955248468	1914	1	1914
3.49206053597149	3.57162814308646	1915	1	1915
3.49915260953254	3.52790466230937	1916	1	1916
3.50630020694337	3.52752942801079	1917	1	1917
3.49601524619789	3.55959144281620	1918	1	1918
3.49392468025617	3.56396133643831	1919	1	1919
3.50064654600624	3.53488129530535	1920	1	1920
3.50439941018308	3.51323090726631	1921	1	1921
3.49962940616085	3.53934332623598	1922	1	1922
3.49965018858255	3.55326375467622	1923	1	1923
3.49987145231590	3.54700588764698	1924	1	1924
3.50043627420358	3.53375302028929	1925	1	1925
3.50400754798442	3.49571294691799	1926	1	1926
3.49984463586252	3.53516514362892	1927	1	1927
3.50246690626146	3.54321523257621	1928	1	1928
3.50815786599355	3.51939315644637	1929	1	1929
3.50365037385957	3.48585157863968	1930	1	1930
3.50300641998806	3.50285532990922	1931	1	1931
3.50456352235868	3.49863158346405	1932	1	1932
3.50506750400789	3.48030257295789	1933	1	1933
3.50904523514957	3.49398454566126	1934	1	1934
3.50692345154639	3.47492358713632	1935	1	1935
3.50811852765899	3.48984793852492	1936	1	1936
3.49939308724991	3.51547290208585	1937	1	1937
3.50708555258205	3.52567400487998	1938	1	1938
3.50977117908668	3.48793474076814	1939	1	1939
3.51128377485453	3.45545879627073	1940	1	1940
3.50288683622754	3.48931870221411	1941	1	1941
3.50739360825082	3.49469264483865	1942	1	1942
3.50528269326554	3.48601364765018	1943	1	1943
3.50579967029993	3.48815458603484	1944	1	1944
3.50631034991289	3.50250388776716	1945	1	1945
3.50877705562703	3.49178706108682	1946	1	1946
3.50080179052741	3.53720449715010	1947	1	1947
3.50503267560682	3.53750327133253	1948	1	1948
3.50356303807498	3.53031545278682	1949	1	1949
3.50556968277733	3.51225712590845	1950	1	1950
3.50611213711737	3.48514134064075	1951	1	1951
3.50946623855483	3.45812715145752	1952	1	1952
3.50934921338002	3.51174595658760	1953	1	1953
3.50206654600575	3.52390259491946	1954	1	1954
3.50346741825964	3.51640246669893	1955	1	1955
3.50044854880993	3.54352156785758	1956	1	1956
3.50075666143498	3.54541809426316	1957	1	1957
3.50778865761762	3.52475848088828	1958	1	1958
3.49552813738814	3.51941736471719	1959	1	1959
3.50433881960463	3.52262910097380	1960	1	1960
3.50486488123149	3.49315058853501	1961	1	1961
3.50470836643667	3.51184513227702	1962	1	1962
3.50555588331763	3.53360719110767	1963	1	1963
3.50917206575840	3.50013943756919	1964	1	1964
3.50322021934586	3.51132611836120	1965	1	1965
3.50427704481166	3.50904386554408	1966	1	1966
3.50729081509971	3.48069418937762	1967	1	1967
3.50426450841270	3.49942988674951	1968	1	1968
3.49611998365474	3.55610448158416	1969	1	1969
3.49817754510489	3.53691012584752	1970	1	1970
3.50339321998864	3.50564659120146	1971	1	1971
3.50429867887453	3.49717273873819	1972	1	1972
3.50666980555265	3.52556911074029	1973	1	1973
3.50059903444136	3.49584259149506	1974	1	1974
3.50108758660657	3.53607462889195	1975	1	1975
3.50107321901471	3.52837538519692	1976	1	1976
3.50789269535303	3.52917472334315	1977	1	1977
3.50920329860049	3.53576100553584	1978	1	1978
3.50910297840571	3.53229478584928	1979	1	1979
3.50665492322572	3.49724524822104	1980	1	1980
3.50363155901143	3.48685849494263	1981	1	1981
3.50479660560743	3.48721177302602	1982	1	1982
3.50212279288573	3.53066418621915	1983	1	1983
3.49411994743534	3.53267335483549	1984	1	1984
3.50024791185806	3.54101113987914	1985	1	1985
3.49939950453991	3.51912085949891	1986	1	1986
3.49947460809026	3.51892143388776	1987	1	1987
3.49784367520679	3.56710669627521	1988	1	1988
3.48919637182316	3.57815714685070	1989	1	1989
3.49985289416122	3.53505147973543	1990	1	1990
3.50096503883332	3.54056733904322	1991	1	1991
3.50658160020407	3.53774483184407	1992	1	1992
3.50615294871352	3.51289844281041	1993	1	1993
3.50221348374016	3.52552627804085	1994	1	1994
3.50144694273953	3.52557355530437	1995	1	1995
3.49836266488032	3.54453425656675	1996	1	1996
3.50762598347806	3.51899430030087	1997	1	1997
3.50639681167000	3.51533880481115	1998	1	1998
3.50562834180062	3.51422473981290	1999	1	1999
3.50168147380728	3.50638034411160	2000	1	2000
[truncated: 3,000 more rows]
