# Supplementary material for: Python algorithms in particle tracking microrheology
Source: Chem Cent J. 2012 Nov 27;6:144. doi: 10.1186/1752-153X-6-144 (PMC3545843; doi:10.1186/1752-153X-6-144)
Supplement: Additional file 1 — rheology.zip - compressed ZIP archive containing the Rheology Python package. The archive contains several files. The source code in the Rheology subfolder, a setup.py for installation, README.txt and License.txt files and the Example subfolder. Installation (as usual in python): python setup.py build; python setup.py install The Example subfolder contains two Python scripts. The Function-test.py can be used to run test calculations and see the example plots presenting that all functions work properly. The figures presented in this paper were also generated by this script. The ProcessRheology.py is a batch processing script, controlled by commands and parameters provided in a config.txt plain text file. An example of this file is also included here, containing detailed description of every parameter. This scripts is a fully functioning microrheology data evaluation toolkit, utilizing the functions of the Rheology package. [file 1752-153X-6-144-S1.zip › rheology-1.0/Example/config.txt]

#Configure the rheology analysis:
#
#General I/O parameters:
#Input and output dirs: the program crashes if these are invalid.
#Thus, the user should create them!
#It is set so, thus the script does not contaminate the file system...
#dir and outdir can also be relative paths from the current one...
#Both defaults to "./"
dir="./"
#outdir = "dir" will set the output to the same directory as the input
outdir = "dir"
#outdir="./test"

#extension for a graphical file: .png, .ps, .jpg are supported
#see also the matplotlib savefig formats
#defaults to .png
ext= ".png"

#the resolution of the figures (for png for example)
#default is 150
dpi= 150

timestamp = "timestamp-table.txt"
#tscale: if the time stamps are not available
#tscale = 0.01

#Getting the position data:
#There are various sources of data.
#1. python pickle files generated by the ParticleTracking program 
#   (part of the ImageP package)
#2. mathfile tabulated text files from Matlab, using the particle
#   tracking package from the Grier group (Uni. Chicago)
#   (columns are: beadindx = 3, X= 0, Y= 1, indx=2, skip=0)
#3. gdf files (also tabulated text) from ??? (columns are:
#       beadindx= 3, X= 0, Y= 1, indx= 2, skip 3 lines)
#4. table: tabulated text (columns are: beadindx = 5, X= 1, Y= 2, indx=0, 
#   skip 3 lines)
#we can specify poslist or matfile or table, or gdf
#they are taken with this priority, only one of them being used!
mathfile = "fov2191wDD.txt"

#The position data may come in pixels, so we need the scale to microns:
#scale : the scaling factor from pixel to micron
scale = 1

#verbose or quiet for some extra info or not. quiet overrides!
#quiet

bead = 1

#Drift correction: subtract a fitted polynomial from the time dependent
#coordinate data set.
#If order= -1, then no drift correction, only set the first position to 0,0
#the order of drift correction:
order = -1
Hnorm= 2

#########################################################################
## Parameters to the mean squared displacement calculation (MSD)

#If an MSD is already calculated, we can specify the pickle data file
#to load it up. If not specified, the program tries to guess.
#The file is searched in the output path!
MSDfile= "MSD-with-overlap-1.dat"
#Activate overlap (default), deactivate: 
#no-overlap
overlap

#tolerance: the mean +/- tolerace*mean delay is accepted in calculating
#the stepsize between two time points
#important to filter out time gaps calculating the MSD
#tolerance= 0.1

#If one wants k-th momentum, what is k? (>3 possibly) (MKD, MMKE)
MKD_k= 4
#########################################################################
#Parameters important to the MSD -> creep compliance conversion
#define the temperature in degrees Celsius:
Temp = 27.8

#important parameter is the particle size, provided in microns
radius = 0.945

#the dimensionality of the problem (1,2,3) affects the calculation
#of the creep compliance from the MSD
dimension= 2.0

#define the ranges to calculate J0 correctly
#this is also used to the fitting of power funcitons, to define 
#the first fitted window.
#
#This data has a fast shoot up at the beginning:
t0 = 0.06
#define from which time point to calculate eta at the end of J
#because we cut the data early (at 128 sec. or so)
tend = 8

#########################################################################
#Parameters for fitting power law to the data:
#Only if command= powerfit is specified:
fill= 0.8
scaler = 15.0
#default:
#scalermode= "scaler"

OverSampling= -1.0
epsilon= 5E-4
InsertN= 10
smoothing = 10

KelvinStart
ForceJ0= 0.0

#Mason parameters:
#The Mason method can be calculated the classical way or by a two
#run smoothing proposed by Dasgupta et al. The next switch activates
#this latter one. Default is the normal, simple way.
#AdvancedMason
#number of points in omega space:
#NMason= 30
#linMason use linear sampling else logarithmic sampling is used (default)
#The width of the Gaussian weight function (exp(- x^2/(2w^2))
#wMason= 1.0
#The radius of the weight window (window size 2r+1)
#rMason= 50

#########################################################################
#########################################################################
#Commands defining what to do:
# MSD - mean square displacement
# MME - mean maximum excursion (2nd order)
# MKD - mean k-th displacement
# MMKE - mean k-th order maximum excursion
# J - from MSD (depends on MSD)
# G - from J    (depends on MSD)
# powerfit - fit MSD in segments using a*x**b functions
#           if J and G are set, also calculate them with the
#           fitted data set.
#Dependency: J and G will initiate to calcualte the missing parts,
#           if those are not specified.
command= MSD
command= reload
#command= reorient
command= J
command= G
#command= Mason
command= powerfit

#mean maximum excursion:
#command= MME
#in the place of MMK, it is MKD now! (2011.09.16)
#command= MKD
#command= MMKE
