# Supplementary material for: Python algorithms in particle tracking microrheology
Source: Chem Cent J. 2012 Nov 27;6:144. doi: 10.1186/1752-153X-6-144 (PMC3545843; doi:10.1186/1752-153X-6-144)
Supplement: Additional file 1 — rheology.zip - compressed ZIP archive containing the Rheology Python package. The archive contains several files. The source code in the Rheology subfolder, a setup.py for installation, README.txt and License.txt files and the Example subfolder. Installation (as usual in python): python setup.py build; python setup.py install The Example subfolder contains two Python scripts. The Function-test.py can be used to run test calculations and see the example plots presenting that all functions work properly. The figures presented in this paper were also generated by this script. The ProcessRheology.py is a batch processing script, controlled by commands and parameters provided in a config.txt plain text file. An example of this file is also included here, containing detailed description of every parameter. This scripts is a fully functioning microrheology data evaluation toolkit, utilizing the functions of the Rheology package. [file 1752-153X-6-144-S1.zip › rheology-1.0/Example/ProcessRheology.py]

#!/usr/bin/env python
""" Do a general rheology analysis of particle tracks.
    Problems:
        - tracks can come in various formats
                -- text tables
                -- pickle objects
        - generate graphic output
        - generate pickle file dumps and text tables
        - write a report collecting information and results
    
    Author:     Tomio
    Date:       2011 May - July - 
    Warranty:   None
    License:    LGPL
    version:    0.2
"""

import numpy as nu
from scipy.special import gamma

#if you want really quiet results, set
from matplotlib import use
#use("Agg")
from matplotlib import pyplot as pl

from time import time, ctime
#from pickle import load, dump
from cPickle import load, dump

from glob import glob
import sys, os.path

from Rheology import *

################# Default parameters:
scalermodes =['scaler','interval','delayed', 'inherit', 'inheritscaler']

defaultconf= { "dir": "./", "outdir":"./", "scalermode":"scaler" }

#Some helper functions for processing:
def ReadConf(filename, default={}, verbose=False):
    """ A simple config parser.
        Takes a text file, where each line contains a definition
        if the first character is # then that line is ignored (only then!)
        If there is a = sign, then the first word of the left side
        is a key, the right side is a value, which is added to a list.
        Otherwise the whole line is used as a key, value is 'Unknown'

        If a key is found multiple times, the list of values is appended.

        default: is a list, which values must be present if
                not found in the config file
        Returns a dict of definitions.
    """
    res = dict()

    if os.path.isfile(filename):
        fp = file(filename, 'rt')

        alltxt = fp.readlines()
        fp.close()

        #now the fun: analyze the text line-by-line
        #each line is one unit
        #each line starts with a key word, which is separated by =


        for i in alltxt:
            #drop leading and trailing white chars...
            i = (i.strip()).rstrip()

            #deal with remarks, cut them off
            if '#' in i:
                i = i.split('#')[0]

            if '=' in i:
                txt = i.split('=')
                #remove trailing whitespaces:
                key = txt[0].rstrip()
                val = txt[1].split('"')[1] if '\"' in txt[1] \
                                            else ((txt[1]).strip()).rstrip()
                #val = txt[1].split()[0]

                #text or number?
                #val.isdigit is not reliable
                try:
                    val = float(val)
                except ValueError:
                    pass
                #now just append, whatever that is
                
                if key in res:
                    res[key].append(val)
                else:
                    #do not accept empty key:
                    if key != "":
                        res[key] = [val]
                #end if
            else:
                #remove trailing whitespaces:

                if i != "":
                    res[i] = [1]
            #end if =
        #end for
        
    else :
        print "Config file does not exists"
        return default

    #make sure the default is included:
    #if default does not conform to the limitations above,
    #that is up to the user...
    for i in default.keys():
        if not i in res:

            if type(default[i]).__name__ != "list":
                res[i] = [default[i]]
            else:
                res[i] = default[i]

    if verbose:
        a = res.keys()
        a.sort()
        for i in a:
            print i,":",res[i]

    return res            
#end ReadConf

def Plot( x, y, xerr=[], yerr=[],\
        fN= 1, fmt="+",\
        markersize=8, alpha= 1.0,\
        xlabel="$\omega$, 1/s", ylabel="G', G'', Pa",\
        title="", dpi= 150,\
        logplot= False, ext=".png", filename="",\
        outpath="./", newplot= True, **args):
    """ Generalized plot function for rheology data.
        Parameters:
        x,y             the data set to be plotted
        xerr, yerr:     if present then errorbars to be added
        fN:             figure number (1-10)
        fmt:            format text, typical 'r+' or similar
        markersize:     the size of the symbol, default is 8 points
        xlabel, ylabel: axis labels, with LaTeX type math is possible
        title:          plot title (if specified)
        dpi:            if filename specified, the resolution of the exported
                        image
        logplot:        double log plot or not
        ext:            extension of the output
        filename:       if not empty, then save the plot into this file
                        if loplot specified, then loglog has to be in the
                        filename, or is appended
        outpath:        path of the output
        newplot:        erase the plot before plotting, or just add the 
                        data to an existing figure
        
        any further named arguments are passed to plot() or errorbar().
    """

    if len(x) != len(y):
        print "X and Y lenght differ!"
        return
    #end if

    #figure(1) is always what we use
    if fN < 1 or fN > 10:
        fN = 1

    fig1 = pl.figure(fN)
    
    #since we always use the subplot(1,1,1), we need to erase it 
    #for a new plot:
    if newplot:
        fig1.clf()

    plt1 = fig1.add_subplot(1,1,1)

    if logplot:
        plt1.set_xscale('log')
        plt1.set_yscale('log')
    else:
        plt1.set_xscale('linear')
        plt1.set_yscale('linear')


    if len(x) > 0:
        if len(xerr) == 0 or len(yerr)== 0:
            plt1.plot(x,y, fmt,\
                markersize=markersize, alpha= alpha, **args)

        else:
            plt1.errorbar(x,y, yerr, xerr, fmt=fmt,\
                markersize=markersize, alpha= alpha, **args)
    #do not plot anything for empty data
    #we still can export the figure though 8)

    #label the axis:
    plt1.set_xlabel( xlabel )
    plt1.set_ylabel( ylabel )

    if title != "":
        plt1.set_title( title )
    
    if filename != "":
        if logplot and "loglog" not in filename:
            filename = "%s-loglog" %filename
        #end if logplot

        fn = os.path.splitext(filename)[0]
        if "." in ext:
            fn = "%s%s" %(fn, ext)
        else:
            fn = "%s.%s" %(fn, ext)
        #end if ext
        pl.savefig( os.path.join(outpath, fn), dpi=dpi)
    #end if filename
    pl.draw()

#end of Plot

class Report:
    def __init__(self, pathname="./", filename="report.rep",\
                sep=" ", timesep="\t", add_time=True,\
                header="Particle tracjectory analyzer ver 1.3b"):
        """ Initialize and open the report, add the header info
            and go on.

            This is a report object, which deals with writing into
            the report file, adding time stamps etc.

            fp:         holds the time pointer
            timesep:    a separator between the time stamp and text
            add_time:   add a time stamp to each line
            sep:        separator to bind list elements to a text
            pathname:   of the report file
            filename:   name of the report file
        """
        self.header = header
        self.fp = None
        self.add_time = add_time
        self.timesep = timesep
        self.sep = sep
        
        self.pathname = pathname
        self.filename = filename

        self.open()
    #end __init__

    def open(self):
        """ Open the log file, and add the header """

        if not os.path.isdir(pathname):
            print "Invalid pathname, falling back to local dir"

        self.fp = file(os.path.join(self.pathname, self.filename),"at")

        if len(self.header) > 0:
            self.write(self.header, withtime=True)

        self.fp.write("\n\n")

    #end open
    
    def opened(self):
        if self.fp != None:
            return self.fp.opened
        else :
            return False
    #end of opened

    def close(self):
        """ close the file """
        self.fp.write("\n\n")
        self.fp.close()
    #end close

    def write(self, txtlist, withtime=False):
        """ Dump a list of text into the report file, 
            separated by the specified separator (report.sep)
            If txtlist is a list, generate a text string,
            if it is a string, just write it out.

            parameters:
            txtlist:    a string or a list of strings
            withtime:   force a timestamp if add_time is not set

            Return:
                there is no return value
        """

        if self.fp == None or self.fp.closed:
            self.open()

        if type(txtlist).__name__ == "list":
            txt = []
            for i in txtlist:

                if 'str' not in type(i).__name__:
                    i = repr(i)
                else:
                    #this is tedious, but nice: strip white spaces!
                    i.strip(); i.rstrip()

                #it may be that an empty string is remained:
                if len(i) != 0:
                    txt.append(i)
                
            outtxt = self.sep.join(txt)
        else:
            #explicit text is not filtered, let new lines etc. 
            #added:
            outtxt = txtlist
        #end if list

        if self.add_time or withtime:
            timetxt = "%s:" %(ctime())
            outtxt = self.timesep.join([timetxt, outtxt])

        self.fp.write(outtxt)
        self.fp.write("\n")
        self.fp.flush()

        #also to screen:
        print outtxt
    #end of write
#end class Report

def SaveData( header, data, filename, remark='', report=None):
    """ Dump a data set (list of lists) to a tabulated text file

        Parameters:
        header:     a list of headers: this many columns should be
                    in the text file
        data:       a list of lists: containing lists of each columns.
        filename:   name of output. If 'table' is not included, then
                    it is appended to the filename. Extension is forced
                    to .txt

        remark:     any text to add
        report:     dump a report using a report object and on screen
    """
    
    fn, ext = os.path.splitext(filename)

    if "table" not in fn:
        fn = "%s-table.txt" %fn
    else:
        fn = "%s.txt" %fn
    #end if

    fp = file(fn, 'wt')
    fp.write('#')
    fp.write(remark)
    fp.write('\n#\n')

    txt = '\t'.join(map(repr,header))
    fp.write('#')
    fp.write(txt)
    fp.write('\n')

    for l in data:
        txt = '\t'.join(map(repr, l))
        fp.write(txt)
        fp.write('\n')
    #end for

    fp.close()
    if report != None:
        report.write(["Saving data to", fn])
        report.write(["Remark:", remark])
#end SaveData


def LogBinAvg(x, N= 50):
    """ Calculate the local average of a data set in a set of centers arranged
        logarithmically.
        The data set is considered equidistant!

        Parameters:
        x:      a Numpy vector
        N:      number of bins

        Be careful, for complex numbers the standard deviation is 
        always real! (see numpy documentation)

        Return: 
        a dict containing the average and the standard deviation
        'avg':      averages
        'std':      standard deviations
        'N':        number of data in the given bin

        The routine drops duplicates, so the result 
        may be shorter than N elements!
    """

    Nx = len(x)
    M = nu.log(nu.float(Nx))
    lbins = nu.arange(M/N,M, M/N)
    bins = nu.exp(lbins).astype(nu.int)

    if (bins[1:]-bins[:-1]).any() < 1:
        print "Too many bins, use longer array or less bins!"
    
    bins = nu.concatenate([bins, [Nx]])

    newx = []
    stdx = []
    Nx = []

    io = 0
    #build up a new array, but drop duplicates!
    for i in bins:
        if i == io:
            continue
        else:
            actual = x[io:i].mean()

            newx.append(actual)
            stdx.append(x[io:i].std())
            Nx.append(i-io)
            io = i
    #end for
    return {'avg':  nu.asarray(newx),\
            'std':  nu.asarray(stdx),\
            'N':    nu.asarray(Nx) }
#end of LogBinAvg.


################## More specific functions (for MSD, J ...) ##################3

def DumpData( data, filename, report=None):
    """ use pickle to dump a file. If the file exists, it is
        overwriten!

        It tries to make sure the extension is .dat.

        Parameters:
        data:       object to be dumped
        filename:   target filename (with path) 
        report:     a report object to dump information
    """

    #Cut the extension, and put it back
    fn, ext = os.path.splitext(filename)
    fn = "%s.dat" %fn

    #do the dumping:
    try:
        fp = file(fn, 'wb')

    except IOError:
        print "Unable to open output file!"
        return

    else:
        dump(data, fp, 2)
        fp.close()

    if report != None:
        report.write(["Data dumped to:", fn])
#end of DumpData

def SaveMSD( msd, filename, remark="", report=None):
    """ Save the MSD data to a pickle dump and to a text table
    """

    if not 'MSD' in msd and not "MKD" in msd:
        print "error saving file"
        return 1

    keys = ["tau"]
    if 'MSD' in msd:
        keys.append("MSD")
    else:
        keys.append("MKD")

    if 'dtau' in msd:
        keys.append("dtau")
        if 'DMSD' in msd:
            keys.append("DMSD")
        else:
            keys.append("DMKD")

    data = map(lambda x: msd[x], keys)
    SaveData(keys,\
            zip(*data),\
            filename, remark=remark, report=report)

    #dump the data:
    DumpData(msd, filename)
#end SaveMSD

def SaveJ( J, filename, remark="", report=None):
    """ Save and dump the creep compliance data
    """
    if not 'J' in J:
        print "invalid data"
        return 1

    txt = "Creep J0: %.5f, eta(end): %.5f Pas \n#%s" %(J["J0"],J["eta"], remark)
    keys = ["tau", "J"]

    if 'dtau' in J and 'dI' in J:
        keys.append("dtau")
        keys.append("dJ")

    data = map(lambda x: J[x], keys)

    SaveData( keys, \
            zip( *data),\
            filename,\
            remark=txt,\
            report=report)

    DumpData(J, filename)
#end of SaveJ

def SaveG(G, filename, remark="", report=None):
    """ Save and dump the complex response of the material """

    if not 'G' in G:
        print "invalid data"
        return 1

    txt = "#Complex modulus, G of rheology"
    if remark != "":
        txt = "%s\n#%s" %(txt, remark)

    SaveData( ["f", "omega", "G.real", "G.imag"], \
            zip(G["f"], G["omega"], G['G'].real, G['G'].imag),\
            filename,\
            remark=txt, report=report)

    DumpData(G, filename)
#end of SaveG

###Read data files:
def ReadTable(filename, beadindx = -1, X=0, Y=1, indx=2, skip=0):
    """ Read a table from a text file. It considers a white spaced
        text table with a filled up rectangular data set (no missing
        points in the table).

        Parameters:
        beadindx:   which column to use to factorize?
        X:          index of x coordinate
        Y:          index of y coordinate
        indx:       index of image index column 
                    (proportional to the time)

        skip:       how many lines to skip at the beginning

        Return:
        a poslist list of dicts (see ImageP track results)
        Each dict holds 'X','Y'(if any), 'indx' keys, from which
        'X','Y' are coordinate arrays, 'indx' is the image index (time).
        The position in poslist is the index of the trajectory (bead).
    """
    if os.path.isfile(filename):
        fp = file(filename, 'rt')
    else:
        print "file not found: %s" %filename
        return None
    
    a = fp.readlines()
    fp.close()

    #strip the skip part:
    a = a[skip:]
    Ni = len(a)
    #estimate the number of columns from the first row:
    t = (a[0].strip()).split()
    Nj = len(t)

    #Now read up the table:
    res = []
    for i in xrange(Ni):
        t = a[i].strip()
        
        l = []
        t = t.split()
        for j in xrange(Nj):
            l.append(float(t[j]))

        res.append(l)
    #end for i
    print "Found: %d lines" %len(res)

    #congvert to poslist:
    res = nu.asarray(res)
    #how many beads? beadindx is the column holding the counter:
    Nb = int(res[:,beadindx].max())
    print "Max: %d beads" %Nb

    poslist = []
    for i in xrange(Nb+1):
        bindx = (res[:,beadindx] == i)
        poslist.append({"X":res[bindx,X], "Y":res[bindx,Y],\
                        "indx":res[bindx,indx]})

    print "Found: %d beads" %len(poslist)

    return poslist
#end of ReadTable


def ReadPickle(filename):
    """ pick up a dumped python data file
        filename is forced to have an extension of .dat.
    """
    #forcing extension of .dat:
    fn, ext = os.path.splitext(filename)
    fn = "%s.dat" %fn

    if os.path.isfile(fn):
        fp = file(fn, 'rb')
    else:
        print "file not found: %s" %filename
        return None

    try:
        a = load(fp)
    except:
        print "Unable reading pickle!"
        a = None

    fp.close()
    return a
#end ReadPickle

def ReadTimestamp(filename, skip=1):
    """ Try to collect the timestamp data 
        expecting a file containing one or more columns,
        from which the last one is a list of timestamps.

        return the timestamp array or None
    """

    if not os.path.isfile(filename):
        print "file not found %s" %filename
        return None

    ts = ReadPickle(filename)

    if ts != None:
        ts = map(lambda x: x[-1], ts)
        return nu.asarray(ts)

    print "... reading text time stamps..."
    fp = file(filename, 'rt')
    a = fp.readlines()
    fp.close()
     
    #consider a timestamp file:
    #its first column may be index or filename
    #or it is only one column
    a = a[skip:]

    if len(a) < 1:
        print "Empty file!"
        return None
    else:
        print "read %d lines" %len(a)
    #end if

    ts = []
    for lin in a:
        t = ((lin.strip()).rstrip()).split()
        if t[-1][0].isdigit():
            ts.append( float(t[-1]))
        else:
            print "Invalid timestamp at %d: %s" %(i,t[-1])
            return None
    #end for
    print "first time stamp: %.3f" %ts[0]

    return nu.asarray(ts)
#end of ReadTimestamp

################ CALCULATION ROUTINES ###################
#########################################################
def hist(image,bins = 50,verbose = 0):
    """A little extension of numpy.histogram, which is now nice and fast.
       Calculates a cumulative sum and an integral histogram as well.
       Recently the pockets is the edges of the bins, providing N+1 points.
       So, a midpoints variable is added, addressing the middle of the bins.

       Input: 
       	image:		an array of points
       	bins:		number of pockets or a set of float numbers
                as a limit. Passed directly to numpy.bins.

       Result is a dictionary containing:
       'dist': 		contains the numbers between 
       			pocket[i] and pocket[i-1], with dist[0]=0
       'integ':		integrated histogram
       'integNorm':		the integral normalized by the number
       			of image points
    """
    #Start processing with the limiting points:

    h = nu.histogram(image,bins)
    dist = h[0]
    pockets = h[1]
    midpoints = 0.5*(pockets[1:] + pockets[:-1])
    integ = dist.cumsum()
    integnorm = integ.astype(float)/dist.sum()

    result={'pockets':pockets,\
        'midpoints': midpoints,\
        'dist':dist,\
        'integ':integ,\
        'integNorm':integnorm}

    if verbose :
        pl.cla()
        pl.plot(midpoints,dist,'r+-')
        pl.plot(midpoints,integ,'b+-')
        pl.draw()

    return result
#End of hist()


def Do_Histogram(a, outpath= "./", dpi= 150, ext=".png", norm= True,\
            normwith= 1):
    """ generate a position histogram from the data, and export
        the results to a plot and data files

        Parameters:
        a:          the position data array
        outpath:    the results folder
        dpi, ext:   passed to Plot
        norm:       normalize the histogram
        normwith:   if 1 then normalize with the sum,
                    else normalize using a trapezoid integral
                    sum of the histogram
    """
    hkeys= []
    hout = []
    for j in xrange(a.shape[1]):
        #generate a position histogram:
        newplot = True if j==0 else False

        h = hist(a[:,j],50)
        if norm:
            if normwith == 1:
                hnorm = h['dist'].sum()
            else:
                y = h['dist']
                x = h['midpoints']
                hnorm = (0.5*(y[1:]+y[:-1])*(x[1:]-x[:-1])).sum()
            #end if normwith
            rep.write(["Normalizing histogram with",hnorm])
            h['dist'] = h['dist']/float(hnorm)

        Plot(h['midpoints'],h['dist'],fmt='-+', alpha=0.3, newplot=newplot)
        txt = "%d bins" %j
        hkeys.append(txt)
        hout.append(h['midpoints'])
        txt = "%d dist" %j
        hkeys.append(txt)
        hout.append(h['dist'])
    #end for i
    #Export things:
    fn = "coordinate-histogram-bead-%d" %i
    Plot([],[], xlabel="Position, $\mu$", ylabel="Probability, A.u.", \
            title= "Coordinate histograms (x and y data)",\
            filename= fn,\
            ext= ext,\
            outpath=outpath,\
            newplot= False,\
            dpi= dpi)
    #export histograms:
    SaveData( hkeys,\
            zip(*hout),\
            os.path.join(outpath,fn),\
            remark="Histograms of coordinate sets", report=rep)
#end Do_Histogram

def Do_MSD(x, a, i, config, outpath= "./", rep=None,\
        dpi= 150, verbose= True, ext=".png" ):
    """ And all others, such as:
        MSD, MKD, MME, MMKE and power fitting if specified

        Parameters:
        x, a:       time data and position array of a bead
        i:          the bead's ID (number)
        config:     dict containing the configuration paramters
        rep:        report class to send report to
        dpi:        resolution of exported graphs
        verbose:    talk?
        ext:        extension of exported graphs

        Returns:
        msd[]:      an MSD dict, containing the MSD object
                    and the fitted data
                    All others are saved and dumped into files
    """
    #control parameters from the config:
    cmds = config["command"]
    newplot = True
    t_0 = float(config['t0'][-1]) if 't0' in config else -1.0
    #t_end = float(config['tend'][-1]) if 'tend' in config else -1.0
    tolerance = float(config['tolerance'][-1]) if 'tolerance' in config else 0.1
    MKD_k = int( config['MKD_k'][-1]) if 'MKD_k' in config else 4.0

    #overlap or not in the MSD calculations:
    overlap = False if 'no-overlap' in config else True
    overlap = True if 'overlap' in config else overlap

    #MSD filename to be picked up:
    msdfile = config['MSDfile'][-1] if 'MSDfile' in config else ""

    #fit parameters:
    powerfit = True if "powerfit" in cmds else False

    if powerfit:
        FillRatio = float(config['fill'][-1]) if 'fill' in config else 0.9
        Scaler = float(config['scaler'][-1]) if 'scaler' in config else 10.0
        scalermode= config['scalermode'][-1]

        Smoothing = int(config['smoothing'][-1]) if 'smoothing' in config\
                                                else -1.0
        #new in 15085: -1 -> automatic sampling
        OverSampling = float(config['OverSampling'][-1]) \
                                if 'OverSampling' in config else -1.0
        eps= float(config['epsilon'][-1]) if 'epsilon' in config else 1E-4

        InsertN = int(config['InsertN'][-1]) \
                                if 'InsertN' in config else 0

        KelvinStart = True if 'KelvinStart' in config else False

    #spit out some information:
    if rep == None:
        rep = Report(outpath, add_time=False)
    #rep is opened

    rep.write("\nTesting MSD/MME/... calculations")
    rep.write("Specific parameters:")
    rep.write( ["Tolerance is set to: ", tolerance])
    rep.write( ["Order of MKD and MMKE (k):", MKD_k])

    #end if rep
    if "MSD" in  cmds or "J" in cmds or "G" in cmds:
        ms_loaded = False

        #MSD text and filename:
        txt = "MSD" if not overlap else "MSD-with-overlap"

        if "reload" in cmds:

            if msdfile == "":
                msdfile = "%s-%d" %(txt,i)

            fn = os.path.join(outpath, msdfile)

            #try reading back the python object:
            ms = ReadPickle(fn)

            if ms == None:
                rep.write(["Unable to load:", fn])
                ms_loaded= False

            else:
                rep.write(["MSD loaded from:",fn])
                ms_loaded = True
        #end if "reload"

        #we have to override fn with the proper output filename:
        fn = "%s-%d" %(txt,i)
        if not ms_loaded:
            rep.write( "Calculating MSD")

            ms = MSD(a,0,x, tolerance=tolerance,\
                    overlap= overlap, MME=0)

            rep.write("done.")

            SaveMSD(ms, os.path.join(outpath, fn), txt, rep)
        #end if not ms_loaded

        #plot MSD or MME in loglog and linear scales
        if 'DMSD' in ms and 'dtau' in ms:
            Plot( ms['tau'],ms['MSD'], xerr= ms['dtau'], yerr= ms['DMSD'],\
                fmt='r+', alpha=0.3, newplot=True,\
                xlabel= "$\\tau$, seconds", \
                ylabel= " MSD, MME, $\mu m^2$",\
                outpath= outpath, dpi=dpi, filename=fn, ext= ext)

            Plot( ms['tau'],ms['MSD'], xerr= ms['dtau'], yerr= ms['DMSD'],\
                fmt='r+', alpha=0.3, newplot=True, fN=2, logplot=True,\
                xlabel= "$\\tau$, seconds", \
                ylabel= " MSD, MME, $\mu m^2$",\
                outpath= outpath, dpi=dpi, filename=fn, ext= ext)
            newplot = False
        else:
            Plot( ms['tau'],ms['MSD'],\
                fmt='r+', alpha=0.3, newplot=True,\
                xlabel= "$\\tau$, seconds", \
                ylabel= " MSD, MME, $\mu m^2$",\
                outpath= outpath, dpi=dpi, filename=fn, ext= ext)

            Plot( ms['tau'],ms['MSD'],\
                fmt='r+', alpha=0.3, newplot=True, fN=2, logplot=True,\
                xlabel= "$\\tau$, seconds", \
                ylabel= " MSD, MME, $\mu m^2$",\
                outpath= outpath, dpi=dpi, filename=fn, ext= ext)
            newplot = False

        rep.write("plotting MSD - red")

    if "MME" in cmds:
        rep.write( "Calculating MME")

        mm = MSD(a,0,x, tolerance= tolerance,\
                overlap= overlap, MME=1)

        txt  = "MME" if not overlap else "MME-with-overlap"
        fn = "%s-%d" %(txt, i)
        SaveMSD(mm, os.path.join(outpath, fn), txt, rep)

        Plot( mm['tau'], mm['MSD'], fmt='b+', alpha=0.3, newplot= newplot,\
                xlabel= "$\\tau$, seconds", \
                ylabel= " MSD, MME, $\mu m^2$",\
                filename= fn, dpi=dpi, outpath=outpath, logplot=False, ext= ext)

        #and the loglog figure:
        Plot( mm['tau'], mm['MSD'], fmt='b+', fN=2, alpha=0.3, newplot= newplot,\
                xlabel= "$\\tau$, seconds", \
                ylabel= " MSD, MME, $\mu m^2$",\
                filename= fn, dpi=dpi, outpath=outpath, ext= ext, logplot=True)

        rep.write("plotting MME - blue")

    #####################################################################
    newplot = True
    #MKD: mean kth power displacement, used to be MMK for mistake
    if "MKD" in cmds or "MMK" in cmds:
        rep.sep = ""
        rep.write( [MKD_k, "-th momentum"])
        rep.sep = " "

        msk = MKD(a, MKD_k, 0, x, tolerance=tolerance, \
                overlap=overlap, MME=False)

        txt = "M%dD" %MKD_k

        if overlap:
            fn = "%s-with-overlap" %txt
        else:
            fn = "%s" %txt

        fn = "%s-%d" %(fn, i)
        SaveMSD(msk, os.path.join(outpath, fn), txt, rep)

        Plot( msk['tau'],msk['MKD'],fmt= 'r+', fN=1, alpha=0.3, newplot= newplot,\
                xlabel="$\\tau$, seconds", ylabel= txt,\
                dpi= dpi, filename= fn, outpath=outpath, ext= ext)

        Plot( msk['tau'],msk['MKD'],fmt= 'r+', fN=2, alpha=0.3, newplot= newplot,\
                xlabel="$\\tau$, seconds", ylabel= txt, logplot=True,\
                dpi= dpi, filename= fn, outpath=outpath, ext= ext)
        newplot = False #for the MMKE plot

        rep.write( "plotting MKD - red" )

        #theory predicts (Tejedor et al), that the
        #ratio between MKD/MSD should be constant
        #create this ratio and spit it out:
        if "MSD" in cmds:
            rep.write("Ratio of MKD/MSD")
            y = msk['MKD'] / (ms['MSD']*ms['MSD'])

            txt = "M%dD-per-MSD-bead" %MKD_k
            if overlap:
                txt = "%s-with-overlap" %txt
            figfn = txt

            fn = "%s-%d" %(txt, i)
            txt= "Ratio of M%dD/MSD^2 for bead %d" %(MKD_k,i)

            SaveData(["tau, seconds", "MKD/MSD"],
                    zip(ms['tau'], y),
                    os.path.join(outpath,fn), remark= txt, report=rep)

            txt= "Ratio of $M%dD/MSD^2$ for bead %d" %(MKD_k,i)
            Plot( ms['tau'], y, fmt='r+', fN=3, newplot=True, logplot= True,\
                    xlabel= "$\\tau$, seconds", \
                    ylabel= txt,\
                    filename= fn, outpath=outpath, dpi=dpi, ext= ext)
            pl.close(3)
        #end if MSD in cmds (compare MSD and MKD)


    if "MMKE" in cmds:
        rep.sep = ""
        rep.write([MKD_k, "-th momentum"])
        rep.sep = " "

        msk = MKD(a, MKD_k, 0, x, tolerance=tolerance, \
                overlap=overlap, MME=True)

        txt = "M%dME" %MKD_k
        if overlap:
            fn= "%s-with-overlap" %txt
        else:
            fn = "%s" %txt
        #end if
        fn = "%s-%d" %(fn, i)
        SaveMSD(msk, os.path.join(outpath, fn), txt, rep)

        #label to the plot:
        txt = "MKD, MM%dE, $\mu m^%d$" %(MKD_k, MKD_k)

        if not newplot:
            fn = "MKD-%s" %fn

        Plot( msk['tau'],msk['MKD'],fmt= 'b+', fN=1, alpha=0.3, newplot= newplot,\
                xlabel="$\\tau$, seconds", ylabel= txt,\
                dpi= dpi, filename= fn, outpath=outpath, ext= ext)

        #loglog:
        Plot( msk['tau'],msk['MKD'],fmt= 'b+', fN=2, alpha=0.3, newplot= newplot,\
                logplot= True,\
                xlabel="$\\tau$, seconds", ylabel= txt,\
                dpi= dpi, filename= fn, ext= ext)

        rep.write( "plotting MKE - blue")
        rep.write(["Plot created:",plottitle])

        #theory predicts (Tejedor et al), that the
        #ratio between MMKE/MME^2 should be constant
        #create this ratio and spit it out:
        if "MME" in cmds:
            rep.write("Ratio of MMKE/MME^2")

            y = msk['MKD'] / (mm['MSD']*mm['MSD'])

            txt = "M%dME-per-MME" %MKD_k

            if overlap:
                fn = "%s-with-overlap" %txt
            else:
                fn = "%s" %txt

            fn = "%s-bead-%d" %(fn, i)


            SaveData(["tau, seconds", "MMKE/MME"],
                    zip(mm['tau'], y),
                    os.path.join(outpath,fn), remark= txt, report=rep)

            txt= "Ratio of MM%dE/MME for bead %d" %(MKD_k,i)
            Plot(mm['tau'], y, fmt='+', fN=3, newplot=True,\
                xlabel= "$\\tau$, seconds",\
                ylabel= "$MMKE/MME^2$",\
                filename= fn, outpath= outpath, dpi=dpi, ext= ext, logplot= True)
            pl.close(3)
        #end if MME in cmds (compare MMKE and MME)

    #end of plotting MSD or MME
    #some space:
    rep.write("\n")

    if "powerfit" in  cmds and "MSD" in cmds:
        rep.write(["\nPowerfit is set, parameters are:"])
        rep.write(["Starting time point is", t_0, "seconds"] )
        rep.write( ["Scaler (used in i1= i0*scaler) is", Scaler])

        if scalermode not in scalermodes:
            rep.write("Invalid scaler mode, setting back to 'scaler'")
            scalermode = 'scaler'
        #end  if

        rep.write( ["Scaler mode is set to",scalermode])

        if OverSampling == -1:
            rep.write( ["Oversampling fit with automatic factor"])
            rep.write( ["Sampling precision is set to", eps])
        else:
            rep.write( ["Oversampling fit with a factor of", OverSampling])

        rep.write( ["Insert", InsertN, "points between tau[0] and 0"])
        rep.write( ["Fill ratio of the fit is", FillRatio ])
        if KelvinStart:
            rep.write("Power fitting would use a Kelvin model at the beginning of the data")
            
        if Smoothing > -1:
            rep.write(["Smoothing is activated, range is set to",\
                        Smoothing,"data points"])

        rep.write( "fitting power function to the MSD" )

        #MSD_power_fits do the plotting as well:
        fits = MSD_power_fit(ms, t_0, fill=FillRatio,\
                    scaler= Scaler,\
                    Kelvin= KelvinStart,\
                    mode=scalermode,\
                    verbose=True)

        #save the parameters:
        fitlist = []
        for fi in fits:
            fitlist.append([fi['a'][0], fi['b'][0], fi['t0'],\
                    fi['t1'], fi['i1']-fi['i0'] ])

        #end for fi
        fn = "MSD-power-fit-parameters-%d" %i
        
        #this list is ordered differently, so we can directly 
        #send it to SaveData (not like the column tables, where
        #zip() is needed)
        SaveData(['Amplitude', 'power', "start time", "end time",\
                'Number of points'],\
                fitlist,\
                os.path.join(outpath, fn), \
                "Parameters of a tilewise power fit on MSD", rep)
        
        #Figures of the fit:
        #these figures are the output of the power interpolation
        #MSD_power_fit, verbose part
        pl.figure(2)
        fn = "MSD-power-interpolated-%d%s" %(i, ext)
        fn = os.path.join(outpath, fn)
        pl.savefig(fn, dpi=dpi)
        pl.close()
        
        pl.figure(1)
        fn = "MSD-power-interpolated-loglog-%d%s" %(i, ext)
        fn = os.path.join(outpath, fn)
        pl.savefig(fn, dpi=dpi)
        pl.close(); 

        fn = "PowerFits-%d" %i
        DumpData( fits, os.path.join(outpath, fn))
        rep.write( ["PowerFitting parameters dumped to:", fn])

        #Now interpolate based on the fits:
        ms2 = MSD_interpolate(ms, fits, \
                    smoothing=True, Nsmoothing=Smoothing,\
                    insert= InsertN,\
                    factor= OverSampling,\
                    eps= eps,\
                    verbose=True)

        fn = "MSD-power-interpolated-%d" %(i)
        txt = "Power interpolated MSD, fitted by %d curves" %len(fits)
        SaveMSD(ms2, os.path.join(outpath, fn), txt, rep)

        #Plot the fitted MSD on the original one:
        Plot(ms['tau'],ms['MSD'],fmt='b+')
        Plot(ms2['tau'],ms2['MSD'],fmt='r-',\
                xlabel= "$\\tau$, seconds",\
                ylabel= "MSD, $\mu^2$", newplot= False,\
                filename= fn, outpath= outpath, ext= ext,\
                        dpi= dpi, logplot= False)

        rep.write(["MSD interpolation is plotted to:", fn])
        #end of fitting MSD

        ms['fitted'] = ms2
        ms['fits'] = fits

    return ms
#end Do_MSD

def Do_J(ms, i, config, D=2.0, outpath= "./", rep=None,\
        dpi= 150, verbose= True, ext=".png" ): 
    """ Do all the calculation and plotting things about
        creep compliance from the msd data

        Parameters:
        ms:     an MSD dict from the Do_MSD
        i:          the bead's ID (number)
        config:     dict containing the configuration paramters
        D:          dimensions: this may change, for example when
                    orientational motion is taken (D=1)
        rep:        report class to send report to
        dpi:        resolution of exported graphs
        verbose:    talk?
        ext:        extension of exported graphs

        Return:
        J:      a dict containing the creep compliance
    """
    if rep == None:
        rep = Report(outpath, add_time=False)
    #we need an output

    cmds = config["command"]
    Temp = float(config['Temp'][-1]) if 'Temp' in config else 22.0
    radius = float(config['radius'][-1]) if 'radius' in config else 1.0
    t_0 = float(config['t0'][-1]) if 't0' in config else -1.0
    t_end = float(config['tend'][-1]) if 'tend' in config else -1.0
    ForceJ0 = float(config['ForceJ0'][-1]) if 'ForceJ0' in config else -1.0

    #overlap or not in the MSD calculations:
    overlap = False if 'no-overlap' in config else True
    overlap = True if 'overlap' in config else overlap

    #fit parameters:
    powerfit = True if 'fitted' in ms else False

    if powerfit:
        FillRatio = float(config['fill'][-1]) if 'fill' in config else 0.9
        #Scaler = float(config['scaler'][-1]) if 'scaler' in config else 10.0
        #scalermode = config['scalermode'][0]
        #Smoothing = int(config['smoothing'][-1]) if 'smoothign' in config\
        #                                        else -1.0
        #OverSampling = float(config['OverSampling'][-1]) \
        #                        if 'OverSampling' in config else -1
        KelvinStart = True if 'KelvinStart' in config else False

    #spit out some information:
    rep.write("\nCalculating the creep compliance")
    rep.write("Specific parameters:")
    rep.write( ["Particle size is", \
                2.0*radius,"microns, radius is", radius, "microns"])
    rep.write(["Treating as a(n)", D,"dimensional problem"])
    rep.write( ["Temperature is:", Temp, "deg. Celsius"])
    rep.write( ["J0 fitted up to", t_0,"seconds"])
    rep.write( ["eta is fitted from", t_end,"to end"])
    #end of reporting

    #if t_0 and t_end are not well defined, we need an input:
    if t_0 < 0 or t_end < 0:
        rep.write("We need the fitting ranges defined!")
        print "Please have a look at which part can one fit a straight line to J(tau)"

        if t_0 < 0:
            JN = min(1000, ms['tau'].size)
            Plot( ms['tau'][:JN],ms['MSD'][:JN], fmt='+',\
                    xlabel= "t, sec.", ylabel= "MSD $\mu m^2$",\
                    newplot= True)
                
            txt = raw_input("t_0?: ")
            t_0 = float(txt)
            fp = file(configfile, 'a')
            txt = "t0 %.4f\n" %t_0
            fp.write(txt)
            fp.close()
            rep.write(["Enter config t0:", t_0])

        if t_end < 0:
            JN = max(0, ms['tau'].size - 1000)
                
            Plot( ms['tau'][JN:],ms['MSD'][JN:], fmt='+',\
                xlabel= "t, sec.", ylabel= "MSD $\mu m^2$",\
                newplot= True)
                
            txt = raw_input("t_0?: ")
            t_end = float(txt)

            #add this parameter to the configuration file:
            fp = file(configfile, 'a')
            txt = "tend %.4f\n" %t_end
            fp.write(txt)
            fp.close()
                
            rep.write(["Enter config tend:", t_end])
        #end if t_0 or t_end
    #end if t_0 < 0...

    #now do the conversion:
    J = MSD_to_J(ms, t_0, t_end,\
            T= Temp, \
            a= radius,\
            D= D, \
            verbose=True)

    #saving:
    txt = "Creep compliance from MSD of bead %d, const: %.5f" \
                                                %(i,J['const'])
    fn = "Creep-compliance-bead-%d" %i
    SaveJ(J, os.path.join(outpath,fn), txt, rep)

    rep.write(["J(t) conversion constant:",J['const']])
    rep.write(["Eta fitted (Pas)", J['eta']])
    rep.write(["J0 (1/Pa) fitted:",J['J0']])
    rep.write(["First data J[0]:", J['J'][0]])

    if 'dJ' in J and 'dtau' in J:
        Plot(J['tau'],J['J'],xerr=J['dtau'], yerr=J['dJ'],\
            fmt='r+', xlabel='$\\tau$, seconds',\
            ylabel='Creep compliance, 1/Pa',\
            outpath= outpath, filename=fn, dpi= dpi,\
            ext= ext, newplot=True)

        Plot(J['tau'],J['J'],xerr=J['dtau'], yerr=J['dJ'], logplot=True,\
            fmt='r+', xlabel='$\\tau$, seconds',\
            ylabel='Creep compliance, 1/Pa',\
            outpath= outpath, filename=fn, dpi= dpi,\
            ext= ext, newplot=True)
    else:
        Plot(J['tau'],J['J'],\
            fmt='r+', xlabel='$\\tau$, seconds',\
            ylabel='Creep compliance, 1/Pa',\
            outpath= outpath, filename=fn, dpi= dpi,\
            ext= ext, newplot=True)

        Plot(J['tau'],J['J'],\
            fmt='r+', xlabel='$\\tau$, seconds',\
            ylabel='Creep compliance, 1/Pa',\
            outpath= outpath, filename=fn, dpi= dpi,\
            ext= ext, newplot=True)

    rep.write(['Graph is saved as:',fn])
    rep.write("\n")
    
    #Kelvin Start should force J0 = 0 for the fitted data, but not the original!
    if ForceJ0 >= 0.0:
        rep.write( ["Forcing J0 to:", ForceJ0] )
        J['J0'] = ForceJ0
    #end if ForceJ0

    if powerfit and 'fitted' in ms:
        ms2 = ms['fitted'] 

        if 'fits' in ms:
            fits= ms['fits']
        else:
            rep.write("Fitting is specified, but not done! ERROR")
            rep.write("Stop processing J here, and return")
            return J
        #Change the end time according to fit limitations:
        # (one can limit the end time of the fit...)
        #report parameters specific to the power fit only:
        rep.write("\nConverting the fitted MSD to Creep compliance")
        #rep.write( ["0 -", FillRatio, "of the data is used for power fit"])
        #rep.write( ["Scaler (used in i1= i0*scaler) is", Scaler])

        #the end segment has to be readjusted to the fitted time range:
        t_end_new = ms2['tau'].max()- (ms['tau'].max() - t_end)

        #this is a crude treatment of the case:
        if t_end_new < t_0:
            t_end_new = t_0 + 0.1

        J2 = MSD_to_J(ms2, t_0, t_end_new,\
                    T= Temp, \
                    a= radius,\
                    D= D, \
                    verbose=True)

        fn = "Power-fitted-creep-compliance-%d" %i
        txt = "Power fitted J(t). Constant: %.5f" %J2['const']
        SaveJ(J2, os.path.join(outpath, fn), txt, rep)

        if KelvinStart:
            Emodulus = 1.0/(fits[0]['a']*J['const']) \
                                if fits[0]['a'] != 0.0 else 0.0
            Eta = Emodulus/fits[0]['b'] if fits[0]['b'] != 0.0 \
                                            else 0.0
            rep.write("Kelvin fit was applied at high frequencies (low t)")
            rep.write(["Kelvin fit Young modulus (E):",Emodulus, "Pa"])
            rep.write(["Kelvin fit viscosity (eta):",Eta,"Pas"])
            rep.write("Forcing J0 = 0.0 1/Pa because KelvinStart is enabled")

            J2['J0'] = 0.0

        elif ForceJ0 >= 0.0:
            rep.write(["Forcing J0 in interpolated J to", ForceJ0])
            J2['J0'] = ForceJ0
        #end if KelvinStart or ForceJ0>=0.0

        #store the fitted J into the original dict:
        J['fitted'] = J2
        #end if J in cmds
    #end if powerfit in cmds

    rep.write("\n")

    return J
#end of Do_J

def Do_G(J, i, config, outpath= "./", rep=None,\
        dpi= 150, verbose= True, ext=".png" ): 
    """ Do all the calculation and plotting things about
        the complex shear modulus G.

        Parameters:
        J:          the creep compliance dict from Do_J
        i:          the bead's ID (number)
        rep:        report class to send report to
        dpi:        resolution of exported graphs
        verbose:    talk?
        ext:        extension of exported graphs

        Return:
        J:      a dict containing the creep compliance
    """
    cmds = config["command"]
    DoMason = True if "Mason" in cmds else False

    #AdvancedMason: use the advanced version of Dasgupta et al.
    AMason = True if 'AdvancedMason' in config else False
    logMason = False if 'linMason' in config else True
    wMason = float(config['wMason'][-1]) if 'wMason' in config else 1.0
    rMason = int(config['rMason'][-1]) if 'rMason' in config else 5
    NMason = int(config['NMason'][-1]) if 'NMason' in config else 50

    #if it is Mason method, there are parameters to dump:
    if DoMason:
        rep.write(["Using Mason type of conversion to G instead of fitting"])

        if AMason:
            rep.write(["Employing the advanced, improved Mason fit"])

        rep.write(["Parameters:"])
        rep.write(["Number of omega values:",NMason])
        rep.write(["Radius of window:",rMason, "width of Gaussian:",wMason])
        if logMason:
            rep.write(["Use logarithmic sampling"])
        else:
            rep.write(["Use linear sampling"])

    #end if DoMason

    if rep == None:
        rep = Report(outpath, time_stamp= False)
    #end if
    rep.write("\nCalculating G")

    G = J_to_G(J)

    txt = "G of bead %d" %i
    fn = "G-bead-%d" %i

    SaveG(G, os.path.join(outpath, fn), txt, rep)

    #Now we can also dump a logbinned avg (asked by Referee 2):
    #we split it up, so we get an independent error estimate on
    #the real and imaginary parts:
    binomg = LogBinAvg(G['omega'],50)
    binGr = LogBinAvg(G['G'].real, 50)
    binGi = LogBinAvg(G['G'].imag, 50)
    binkey = ["omega, 1/s","omega std. 1/s", "G real, Pa", "G imag., Pa",\
                "G real std., Pa", "G imag. std., Pa"]
    SaveData(binkey, \
            zip(binomg['avg'],binomg['std'],\
                binGr['avg'], binGi['avg'],
                binGr['std'], binGi['std'],),\
            os.path.join(outpath, "LogBinAvg-G"),"Log binned G data")
    #We fall back to converting the interpolated 
    #J to G, because the interpolated, known analytical
    #functions do not convert easily to G 
    #(J is not the linear combination of them!)
    #if we have a smoothed J, which we need for G2
    
    if DoMason:
        if 'fitted' in J:
            G2 = J_to_G_Mason(J['fitted'],\
                        N= NMason, \
                        r0= rMason,\
                        w= wMason,\
                        logstep= logMason,\
                        advanced= AMason,\
                        verbose= verbose)
            txt="J fitted"
            fn = "MasonFitted-G-bead-%d" %i
        else:
            G2 = J_to_G_Mason(J,\
                        N= NMason,\
                        r0= rMason,\
                        w= wMason,\
                        logstep= logMason,\
                        verbose= verbose,\
                        advanced= AMason)
            txt="J"
            fn = "Mason-G-bead-%d" %i
        #end if 'fitted' in J
        txt = "%s converted to G by Mason's method %d" %(txt,i)
        SaveG(G2, os.path.join(outpath, fn), txt, rep)

    elif 'fitted' in J:
        G2 = J_to_G(J['fitted'],omax = G['omega'].max())

        txt = "Power fitted G of bead %d" %i
        fn = "PowerFitted-G-bead-%d" %i
        SaveG(G2, os.path.join(outpath, fn), txt, rep)
    #end if  DoMason

    rep.write("Plotting complex G: real - red, imaginary part- blue")
    fn = "G-of-bead-%d" %i
    Plot(G['omega'],G['G'].real, fmt= 'r+', alpha= 0.3)
    Plot(G['omega'],G['G'].imag, fmt= 'b+', alpha= 0.3, newplot= False,\
        xlabel= "$\omega$, 1/s", ylabel= "G', G'', Pa")

    #if there is some kind of fit, plot it:
    if 'fitted' in J or DoMason:
        Plot(G2['omega'],G2['G'].real, fmt= 'k-', newplot=False)
        Plot(G2['omega'],G2['G'].imag, fmt= 'g-', newplot= False)

    #Save the plots:
    #but separate the Mason fit from the usual one.
    if DoMason:
        fn = "Mason-%s" %fn

    Plot([],[], newplot= False,\
        filename= fn, outpath= outpath, dpi= dpi)
    rep.write(["G linear graph saved as:", fn])

    #now the loglog graphs:
    rep.write("Creating log(abs(G)) graph")
    Plot(G['omega'],nu.abs(G['G'].real), fmt= 'r+', alpha=0.3)
    Plot(G['omega'],nu.abs(G['G'].imag), fmt= 'b+', alpha=0.3, newplot= False,\
        xlabel= "$\omega$, 1/s", ylabel= "G', G'', Pa")

    #add the logsmoothed part:
    Plot(binomg['avg'], binGr['avg'],\
                    fmt="m-o", markersize=4, newplot=False)
    Plot(binomg['avg'], binGi['avg'],\
                    fmt="c-o", markersize=4, newplot=False)

    if 'fitted' in J or DoMason:
        Plot(G2['omega'],nu.abs(G2['G'].real), fmt= 'k-', newplot=False)
        Plot(G2['omega'],nu.abs(G2['G'].imag), fmt= 'g-', newplot= False)

        G['fitted'] = G2
    #Save the plots:
    Plot([],[], newplot= False, logplot=True,\
        filename= fn, outpath= outpath, ext= ext, dpi= dpi)

    rep.write("abs(G) log-log graph saved\n")

    return G
#end of Do_G


#########################################################
# DO THE WORK HERE:

# Some comfort code here:
if __name__=="__main__":
    configfile = "config.txt"

    args = sys.argv
    if len(args) > 1:
        if os.path.isfile(args[1]):
            configfile = args[1]
        else:
            print "Invalid config file name: %s" %args[1]
            sys.exit(0)
        #end if os.path
    #end if len(args)
#end if __name__

#get configuration:
if os.path.isfile(configfile):
    config = ReadConf(configfile,defaultconf)
else:
    print "No config file found. Exiting."
    sys.exit(0)
#end if os.path...

#Process configuration to global parameters:
pathname = os.path.abspath(config['dir'][-1]) if 'dir' in config\
                                            else os.path.abspath('./')

#output dir:
outpath = config['outdir'][-1] if 'outdir' in config else "./"
outpath = pathname if outpath == "dir" else os.path.abspath(outpath)

#Opening report to the output dir:
rep= Report(outpath, add_time=False)

###### General/global parameters:
#resolution of exported plots:
dpi = int(config['dpi'][-1]) if 'dpi' in config else 150
ext = config['ext'][-1] if 'ext' in config else '.png'
verbose = True if 'verbose' in config else False
verbose = False if 'quiet' in config else verbose

D = float(config['dimension'][-1]) if 'dimension' in config else 2.0

#time / frame - needed if timestamp list is not provided
tscale = float(config['tscale'][-1]) if 'tscale' in config else 1.00
#Parameters related to reading converting the position data:
#We need some kind of time data:
tfile = config['timestamp'][-1] if 'timestamp' in config else "timestamp.dat"
rep.write( ["Reading timestamp file:",tfile, "..."])
ts = ReadTimestamp(os.path.join(pathname, tfile))

if ts != None:
    rep.write('...done\n')
else:
    print "not found"
    rep.write('not found\n')
    rep.write( ["Time scale is set to:", tscale])
#end if

order = int(config['order'][-1]) if 'order' in config else 1
#physical scaling of positions:
scale = float(config['scale'][-1]) if 'scale' in config else 0.1434

##Histogram parameters:
Hnorm = True if 'Hnorm' in config else False
HnormWith = int(config['Hnorm'][-1]) if Hnorm else 0

#some output about the general parameters:
rep.write( ["Image scale is:", scale])
rep.write( [ "Order of drift correction is:", order])

#Next important we need is the track data:
poslist = None
if 'poslist' in config:
    fn = config['poslist'][-1]
    rep.write( ["Reading binary data file", fn])
    poslist = ReadPickle( os.path.join(pathname, fn))

elif 'mathfile' in config:
    fname = config['mathfile'][-1]
    rep.write( ["Reading matlab table text file:", fname])
    
# ReadTable(filename, beadindx = -1, X=0, Y=1, indx=2, skip=0):
    poslist= ReadTable(os.path.join(pathname, fname),\
                        beadindx = 3, X= 0, Y= 1, indx=2, skip=0)
elif 'table' in config:
    fname = config['table'][-1]
    rep.write(["Reading table text file:", fname])

    poslist= ReadTable(os.path.join(pathname,  fname),\
                        beadindx = 5, X= 1, Y= 2, indx=0, skip=3)
elif 'gdf' in config:
    fname = config['gdf'][-1]
    rep.write( ["Reading gdf text file:", fname])

    poslist = ReadTable(os.path.join(pathname, fname),\
                    beadindx= 3, X= 0, Y= 1, indx= 2, skip= 3)

else:
    rep.write("Input data not defined!")
    rep.close()
    sys.exit(0)
#end if
rep.write( ["Data of",len(poslist),"particles found"])

if poslist == None:
    rep.write("Particle data not found error!")
    rep.close()
    sys.exit(0)
#end if

#which bead?
if 'bead' in config:
    BL = config['bead']

    if "all" in BL:
        rep.write( "All beads specified")
        BL = range(len(poslist))

    #convert to a list of ints. If it fails, we have enough problem 8)
    try:
        BL = map(int, BL)
    except:
        rep.write( "Invalid bead index setting all!")
        BL = range(len(poslist))
else:
    BL=[0]
#end if "bead" 

#default makes sure that 'command' is there:
cmds = config['command'] 
#we should not contaminate the command list:
txt = map(None,cmds)
txt.insert(0, "Command list:")
rep.write(txt)

plottitle=""

#Now loop through the particles:
for i in BL:
    rep.write(["Taking particle", i])

    if len(poslist[i]['X']) < 2 :
        rep.write(["Empty data set",i,"skipping it"])
        continue

    x,a = GetData(ts, poslist, i, order=order,\
            resolution= scale, tscale=tscale, verbose=verbose)

    rep.write(["Data with length of", len(a),"selected"])

    #Fundamental statistics, histogram:
    Do_Histogram(a, outpath, dpi, ext, norm=Hnorm, normwith=HnormWith)

    #histogram of a step size:
    dat = TimeAverageShift(a, 1)
    h = hist(dat['RSQ'],50)

    #plot the stepsize histogram:
    fn = "step-histogram-bead-%d" %i
    Plot( h['midpoints'],h['dist'], fmt='-+', alpha=0.3,\
            xlabel= "Step size, $\mu^2$", ylabel= "Count",\
            filename= fn, outpath= outpath, ext= ext,\
            dpi= dpi, newplot= True)

    #export histograms:
    hout = [h['midpoints'],h['dist']]
    SaveData( ["step size","counts"],\
            zip(*hout),\
            os.path.join(outpath,fn),\
            remark="Histograms of stepsizes", report=rep)

    #bead trajectories vs time:
    for k in range(a.shape[1]):
        newplot= True if k == 0 else False
        Plot( x,a[:,k],fmt='+',alpha=0.3, newplot= newplot)
    #end for
    fn = "trajectory-bead-%d" %i
    Plot([],[], newplot=False, xlabel= "time, seconds",\
            ylabel= "Position, $\mu$m",\
            filename= fn, outpath=outpath, ext= ext, dpi=dpi)

    #a default MSD length:
    Nx = len(x)/4
    
    newplot = True
    #We should loop through the particles and do the following:
    if "reorient" in cmds:
        #Do an orientation test using a "inertia momentum tensor"
        rep.write("\nAnisotropy analisis of positions")
        
        rota = RotateDataset(a, convert=True)
        rep.write(["Major axis:",rota['Eigenvector0'][0], rota['Eigenvector0'][1]])
        rep.write(["Minor axis:",rota['Eigenvector1'][0], rota['Eigenvector1'][1]])
        rep.write(["Major axis length:", rota['MajorAxis']])
        rep.write(["Minor axis length:", rota['MinorAxis']])

        ell = rota['MinorAxis']/rota['MajorAxis'] 
        rep.write(["Minor/major axis ratio:", ell])
        alpha = float( int(rota['alpha']*180.0/nu.pi*100)/100.0)
        rep.write(["Angle of rotation:", alpha, "degrees"])

        if ell < 0.9:
            rep.write("The data set is anisotropic")

            b = rota['NewData']

            #first repeat the histogram, overwrite the old:
            Do_Histogram(b, outpath, dpi, ext, norm=Hnorm, normwith=HnormWith)

            Plot(a[:,0],a[:,1],fmt='g+', newplot=True)
            Plot(b[:,0],b[:,1],fmt='y+', newplot=False)
            pl.axis('equal')
            c = rota['Center']
            ma = rota['MajorAxis']*rota['Eigenvector0']
            #plot 2x the axis, because that is like the STD of the data, 2x STD is 95%
            #of the data points
            Plot([c[0],c[0]+2*ma[0]], [c[1], c[1]+2*ma[1]], fmt='r-', newplot=False,\
                    outpath= outpath, dpi=dpi, filename="Position-distribution-XY",\
                    ext= ext)

            #we need to export the data:
            fn = "Rotated-positions-%d" %i
            txt = "Positions rotated to alpha: %.1f degrees" %alpha
            SaveData( ['time, seconds','X, microns','Y, microns'],\
                        zip(x,b[:,0],b[:,1]),\
                        os.path.join(outpath, fn),\
                       txt) 

            #we need a dir for X and Y directions
            dirlist = ["Xcomp", "Ycomp"]
            compname = ['X','Y']
            for k in [0,1]:
                rep.write(["Analyzing component",compname[k]])

                dirname = os.path.join(outpath, dirlist[k])
                if not os.path.isdir(dirname):
                    os.mkdir(dirname)
                os.chdir(dirname)

                #now process them:
                #do the same as for the whole 2D trajectory,
                #but here for the components only
                #we need a modified output dir, and 1D
                ms= Do_MSD(x, b[:,k], i, config, dirname, rep,\
                            dpi, verbose, ext)

                if "J" in cmds or "G" in cmds:
                    J= Do_J(ms, i, config, 1.0, dirname, rep,\
                        dpi, verbose, ext)

                if "G" in cmds:
                    G= Do_G(J, i,config, dirname, rep, dpi, verbose, ext )
                
                rep.write([compname[k],"is done"])
                os.chdir(outpath)
            #end for k

    ms= Do_MSD(x, a, i, config, outpath, rep,\
                    dpi, verbose, ext)

    if "J" in cmds or "G" in cmds:
        J= Do_J(ms, i, config, D, outpath, rep,\
            dpi, verbose, ext)

    if "G" in cmds:
        G= Do_G(J, i,config, outpath, rep, dpi, verbose, ext )

    rep.write("Done, next bead please")
#end for in BL
rep.write("\nBye and thanks for the fish!")
rep.close()

#end of ProcessRheology.py
